# Supplementary material for: Genome-wide identification of the pectin methylesterase inhibitor genes in Brassica napus and expression analysis of selected members
Source: Front Plant Sci. 2022 Jul 22;13:940284. doi: 10.3389/fpls.2022.940284 (PMC9354821; doi:10.3389/fpls.2022.940284)
Supplement: Supplementary file 9 [file Table_3.xlsx]

## Sheet: Table S3
Table S3. Characteristics of PMEIs identified in the B. napus genome.
Gene nme	Signal position	Prediction of transmembrane helices	Subcellular localization predicted by WoLF PSORT	Subcellular localization predicted by ProtComp 9.0
BnPMEI1	1˗24	1	extr	Extracellular
BnPMEI2	1˗25	0	extr	Extracellular
BnPMEI3	1˗24	0	chlo	Extracellular
BnPMEI4	1˗16	0	extr	Extracellular
BnPMEI5	1˗16	0	extr	Extracellular
BnPMEI6	1˗23	1	extr	Extracellular
BnPMEI7	1˗26	1	extr	Extracellular
BnPMEI8	1˗20	0	chlo	Extracellular
BnPMEI9	1˗15	0	extr	Vacuolar
BnPMEI10	1˗26	0	extr	Extracellular
BnPMEI11	1˗27	1	extr	Extracellular
BnPMEI12	1˗22	1	chlo	Extracellular
BnPMEI13	1˗18	0	extr	Extracellular
BnPMEI14	1˗24	0	chlo	Extracellular
BnPMEI15	1˗19	0	extr	Extracellular
BnPMEI16	1˗19	0	extr	Extracellular
BnPMEI17	1˗17	0	extr	Extracellular
BnPMEI18	1˗24	0	chlo	Extracellular
BnPMEI19	1˗24	0	chlo	Extracellular
BnPMEI20	NA	0	chlo	Extracellular
BnPMEI21	1˗19	0	extr	Extracellular
BnPMEI22	1˗20	0	chlo	Extracellular
BnPMEI23	1˗24	0	extr	Extracellular
BnPMEI24	1˗19	1	vacu	Extracellular
BnPMEI25	1˗24	1	chlo	Extracellular
BnPMEI26	1˗17	0	extr	Extracellular
BnPMEI27	1˗26	0	extr	Extracellular
BnPMEI28	1˗16	0	chlo	Extracellular
BnPMEI29	1˗16	0	chlo	Extracellular
BnPMEI30	1˗23	1	extr	Extracellular
BnPMEI31	NA	1	cyto	Extracellular
BnPMEI32	1˗19	1	extr	Extracellular
BnPMEI33	1˗24	0	chlo	Extracellular
BnPMEI34	1˗19	1	extr	Extracellular
BnPMEI35	1˗22	0	extr	Extracellular
BnPMEI36	1˗24	0	extr	Extracellular
BnPMEI37	1˗29	2	plas	Extracellular
BnPMEI38	1˗26	0	chlo	Extracellular
BnPMEI39	1˗28	1	cyto	Extracellular
BnPMEI40	1˗19	0	extr	Extracellular
BnPMEI41	1˗16	0	extr	Vacuolar
BnPMEI42	1˗21	0	cyto	Extracellular
BnPMEI43	1˗19	0	extr	Extracellular
BnPMEI44	1˗31	1	chlo	Extracellular
BnPMEI45	1˗24	0	chlo	Extracellular
BnPMEI46	NA	1	plas	Extracellular
BnPMEI47	1˗22	1	chlo	Extracellular
BnPMEI48	1˗24	1	chlo	Extracellular
BnPMEI49	1˗28	0	chlo	Extracellular
BnPMEI50	1˗24	1	chlo	Extracellular
BnPMEI51	1˗18	0	plas	Extracellular
BnPMEI52	1˗18	0	extr	Extracellular
BnPMEI53	1˗24	1	extr	Extracellular
BnPMEI54	1˗21	1	extr	Extracellular
BnPMEI55	1˗19	0	extr	Extracellular
BnPMEI56	1˗19	0	extr	Extracellular
BnPMEI57	1˗24	1	extr	Extracellular
BnPMEI58	1˗40	1	extr	Extracellular
BnPMEI59	1˗20	0	extr	Extracellular
BnPMEI60	1˗19	0	chlo	Extracellular
BnPMEI61	1˗23	0	cyto	Extracellular
BnPMEI62	1˗19	0	chlo	Extracellular
BnPMEI63	1˗24	1	chlo	Extracellular
BnPMEI64	1˗24	0	chlo	Extracellular
BnPMEI65	1˗19	0	extr	Extracellular
BnPMEI66	NA	0	chlo	Extracellular
BnPMEI67	1˗21	0	extr	Vacuolar
BnPMEI68	1˗21	0	chlo	Extracellular
BnPMEI69	1˗23	1	chlo	Extracellular
BnPMEI70	1˗28	1	chlo	Extracellular
BnPMEI71	1˗24	0	chlo	Extracellular
BnPMEI72	1˗24	0	chlo	Extracellular
BnPMEI73	NA	0	chlo	Extracellular
BnPMEI74	1˗22	0	extr	Extracellular
BnPMEI75	1˗19	0	chlo	Extracellular
BnPMEI76	1˗20	0	chlo	Extracellular
BnPMEI77	1˗31	1	chlo	Extracellular
BnPMEI78	1˗26	0	extr	Extracellular
BnPMEI79	1˗23	0	chlo	Extracellular
BnPMEI80	1˗22	0	extr	Extracellular
BnPMEI81	1˗23	0	chlo	Extracellular
BnPMEI82	1˗29	1	chlo	Extracellular
BnPMEI83	1˗19	1	chlo	Extracellular
BnPMEI84	1˗24	1	extr	Extracellular
BnPMEI85	1˗25	1	extr	Extracellular
BnPMEI86	1˗28	1	chlo	Extracellular
BnPMEI87	1˗21	0	chlo	Extracellular
BnPMEI88	1˗25	1	chlo	Extracellular
BnPMEI89	1˗26	0	chlo	Extracellular
BnPMEI90	1˗22	1	vacu	Vacuolar
BnPMEI91	1˗22	0	extr	Extracellular
BnPMEI92	NA	0	chlo	Extracellular
BnPMEI93	1˗25	0	extr	Extracellular
BnPMEI94	1˗16	0	extr	Extracellular
BnPMEI95	1˗16	0	chlo	Extracellular
BnPMEI96	1˗23	0	extr	Extracellular
BnPMEI97	1˗22	0	vacu	Extracellular
BnPMEI98	1˗20	0	chlo	Extracellular
BnPMEI99	1˗31	0	cyto	Vacuolar
BnPMEI100	NA	0	chlo	Extracellular
BnPMEI101	1˗26	1	extr	Extracellular
BnPMEI102	1˗29	1	chlo	Extracellular
BnPMEI103	1˗27	1	extr	Extracellular
BnPMEI104	1˗24	0	chlo	Extracellular
BnPMEI105	1˗18	0	extr	Extracellular
BnPMEI106	1˗19	0	extr	Extracellular
BnPMEI107	1˗19	0	extr	Extracellular
BnPMEI108	1˗19	0	extr	Extracellular
BnPMEI109	1˗19	0	extr	Extracellular
BnPMEI110	1˗17	0	extr	Extracellular
BnPMEI111	1˗24	0	chlo	Extracellular
BnPMEI112	1˗26	1	extr	Extracellular
BnPMEI113	1˗24	0	chlo	Extracellular
BnPMEI114	1˗26	1	chlo	Extracellular
BnPMEI115	1˗20	0	chlo	Extracellular
BnPMEI116	1˗22	0	extr	Extracellular
BnPMEI117	1˗24	0	extr	Extracellular
BnPMEI118	1˗24	1	chlo	Extracellular
BnPMEI119	1˗23	1	extr	Extracellular
BnPMEI120	1˗17	0	extr	Extracellular
BnPMEI121	NA	1	cyto	Plasma membrane
BnPMEI122	1˗26	0	extr	Extracellular
BnPMEI123	1˗23	0	chlo	Vacuolar
BnPMEI124	1˗25	1	extr	Vacuolar
BnPMEI125	1˗19	1	chlo	Extracellular
BnPMEI126	1˗28	0	chlo	Extracellular
BnPMEI127	1˗24	1	chlo	Extracellular
BnPMEI128	NA	1	chlo	Extracellular
BnPMEI129	1˗19	0	chlo	Extracellular
BnPMEI130	1˗19	1	vacu	Extracellular
BnPMEI131	1˗24	1	chlo	Extracellular
BnPMEI132	1˗19	1	extr	Extracellular
BnPMEI133	1˗24	0	chlo	Extracellular
BnPMEI134	NA	0	cyto	Extracellular
BnPMEI135	1˗23	1	extr	Extracellular
BnPMEI136	1˗19	1	extr	Extracellular
BnPMEI137	1˗21	0	mito	Extracellular
BnPMEI138	1˗19	0	extr	Extracellular
BnPMEI139	1˗21	0	extr	Extracellular
BnPMEI140	1˗31	1	extr	Extracellular
BnPMEI141	1˗24	0	chlo	Extracellular
BnPMEI142	1˗24	1	extr	Extracellular
BnPMEI143	1˗29	0	chlo	Extracellular
BnPMEI144	1˗26	0	chlo	Extracellular
BnPMEI145	1˗19	0	cyto	Vacuolar
BnPMEI146	1˗22	1	extr	Extracellular
BnPMEI147	1˗20	0	chlo	Extracellular
BnPMEI148	1˗19	0	chlo	Extracellular
BnPMEI149	1˗23	0	cyto	Extracellular
BnPMEI150	1˗28	1	chlo	Extracellular
BnPMEI151	1˗24	0	chlo	Extracellular
BnPMEI152	1˗21	1	extr	Extracellular
BnPMEI153	1˗18	0	extr	Extracellular
BnPMEI154	1˗18	0	extr	Extracellular
BnPMEI155	1˗24	1	chlo	Extracellular
BnPMEI156	NA	0	chlo	Extracellular
BnPMEI157	1˗23	1	extr	Extracellular
BnPMEI158	1˗24	1	chlo	Extracellular
BnPMEI159	1˗25	1	chlo	Extracellular
BnPMEI160	1˗24	1	vacu	Extracellular
BnPMEI161	1˗23	0	chlo	Extracellular
BnPMEI162	1˗18	0	extr	Extracellular
BnPMEI163	1˗19	0	chlo	Extracellular
BnPMEI164	1˗20	0	chlo	Plasma membrane
BnPMEI165	NA	0	chlo	Extracellular
BnPMEI166	1˗21	0	extr	Vacuolar
BnPMEI167	1˗21	0	chlo	Extracellular
BnPMEI168	1˗23	1	chlo	Extracellular
BnPMEI169	1˗19	1	chlo	Extracellular
BnPMEI170	1˗19	1	extr	Extracellular
BnPMEI171	1˗24	0	chlo	Extracellular
BnPMEI172	1˗22	1	extr	Extracellular
BnPMEI173	1˗15	0	extr	Extracellular
BnPMEI174	1˗24	0	chlo	Extracellular
BnPMEI175	1˗25	1	extr	Extracellular
BnPMEI176	1˗24	0	extr	Extracellular
BnPMEI177	1˗25	0	extr	Extracellular
BnPMEI178	NA	0	pero	Extracellular
BnPMEI179	1˗22	0	extr	Extracellular
BnPMEI180	1˗23	0	extr	Extracellular
BnPMEI181	1˗23	1	extr	Extracellular
BnPMEI182	1˗28	1	chlo	Extracellular
BnPMEI183	1˗22	1	chlo	Extracellular
BnPMEI184	1˗24	1	extr	Extracellular
BnPMEI185	1˗23	0	chlo	Extracellular
BnPMEI186	1˗22	0	extr	Extracellular
BnPMEI187	1˗26	0	chlo	Extracellular
BnPMEI188	1˗19	0	extr	Extracellular
BnPMEI189	1˗27	1	chlo	Extracellular
BnPMEI190	1˗27	1	extr	Extracellular
