# Supplementary material for: Genome-wide identification of the pectin methylesterase inhibitor genes in Brassica napus and expression analysis of selected members
Source: Front Plant Sci. 2022 Jul 22;13:940284. doi: 10.3389/fpls.2022.940284 (PMC9354821; doi:10.3389/fpls.2022.940284)
Supplement: Supplementary file 10 [file Table_4.xlsx]

## Sheet: Table S4
Table S4. Duplication type of BnPMEI genes
Gene ID	Gene alis	Gene name	Duplication type
BnaA01g13070D	GSBRNA2T00079532001	BnPMEI1	Dispersed
BnaA01g14010D	GSBRNA2T00056333001	BnPMEI2	WGD or Segmental
BnaA01g14610D	GSBRNA2T00149681001	BnPMEI3	WGD or Segmental
BnaA01g14620D	GSBRNA2T00149680001	BnPMEI4	Tandem
BnaA01g14630D	GSBRNA2T00149679001	BnPMEI5	Tandem
BnaA01g14640D	GSBRNA2T00149677001	BnPMEI6	WGD or Segmental
BnaA01g27310D	GSBRNA2T00057601001	BnPMEI7	Dispersed
BnaA01g27330D	GSBRNA2T00057599001	BnPMEI8	WGD or Segmental
BnaA01g27340D	GSBRNA2T00057598001	BnPMEI9	WGD or Segmental
BnaA01g27350D	GSBRNA2T00057597001	BnPMEI10	WGD or Segmental
BnaA02g14590D	GSBRNA2T00096386001	BnPMEI11	Dispersed
BnaA02g14970D	GSBRNA2T00116567001	BnPMEI12	WGD or Segmental
BnaA02g15120D	GSBRNA2T00116540001	BnPMEI13	WGD or Segmental
BnaA02g21340D	GSBRNA2T00104425001	BnPMEI14	WGD or Segmental
BnaA02g24800D	GSBRNA2T00063422001	BnPMEI15	WGD or Segmental
BnaA02g24840D	GSBRNA2T00063429001	BnPMEI16	WGD or Segmental
BnaA02g24870D	GSBRNA2T00063437001	BnPMEI17	WGD or Segmental
BnaA02g25810D	GSBRNA2T00030925001	BnPMEI18	WGD or Segmental
BnaA02g33370D	GSBRNA2T00046055001	BnPMEI19	WGD or Segmental
BnaA02g35810D	GSBRNA2T00048275001	BnPMEI20	Dispersed
BnaA02g36590D	GSBRNA2T00060492001	BnPMEI21	Dispersed
BnaA03g05480D	GSBRNA2T00130054001	BnPMEI22	WGD or Segmental
BnaA03g11770D	GSBRNA2T00075856001	BnPMEI23	WGD or Segmental
BnaA03g21600D	GSBRNA2T00138908001	BnPMEI24	WGD or Segmental
BnaA03g22940D	GSBRNA2T00138757001	BnPMEI25	WGD or Segmental
BnaA03g26250D	GSBRNA2T00151691001	BnPMEI26	WGD or Segmental
BnaA03g34440D	GSBRNA2T00137498001	BnPMEI27	WGD or Segmental
BnaA03g47230D	GSBRNA2T00049025001	BnPMEI28	WGD or Segmental
BnaA03g47240D	GSBRNA2T00049026001	BnPMEI29	Tandem
BnaA03g47250D	GSBRNA2T00049027001	BnPMEI30	WGD or Segmental
BnaA03g57460D	GSBRNA2T00063589001	BnPMEI31	Dispersed
BnaA04g26890D	GSBRNA2T00088645001	BnPMEI32	WGD or Segmental
BnaA05g00320D	GSBRNA2T00133030001	BnPMEI33	WGD or Segmental
BnaA05g00800D	GSBRNA2T00132968001	BnPMEI34	WGD or Segmental
BnaA05g13610D	GSBRNA2T00125586001	BnPMEI35	WGD or Segmental
BnaA05g17590D	GSBRNA2T00023926001	BnPMEI36	Dispersed
BnaA05g22870D	GSBRNA2T00153816001	BnPMEI37	WGD or Segmental
BnaA05g22890D	GSBRNA2T00153811001	BnPMEI38	WGD or Segmental
BnaA05g26320D	GSBRNA2T00000148001	BnPMEI39	WGD or Segmental
BnaA06g00180D	GSBRNA2T00095764001	BnPMEI40	WGD or Segmental
BnaA06g04140D	GSBRNA2T00156317001	BnPMEI41	WGD or Segmental
BnaA06g05420D	GSBRNA2T00156176001	BnPMEI42	WGD or Segmental
BnaA06g05430D	GSBRNA2T00156175001	BnPMEI43	WGD or Segmental
BnaA06g06610D	GSBRNA2T00105252001	BnPMEI44	WGD or Segmental
BnaA06g09680D	GSBRNA2T00081744001	BnPMEI45	WGD or Segmental
BnaA06g17230D	GSBRNA2T00063083001	BnPMEI46	WGD or Segmental
BnaA06g17500D	GSBRNA2T00107192001	BnPMEI47	Dispersed
BnaA06g21800D	GSBRNA2T00109850001	BnPMEI49	Tandem
BnaA06g34770D	GSBRNA2T00001873001	BnPMEI50	WGD or Segmental
BnaA06g35680D	GSBRNA2T00054755001	BnPMEI51	WGD or Segmental
BnaA06g35690D	GSBRNA2T00054754001	BnPMEI52	Tandem
BnaA06g35700D	GSBRNA2T00054753001	BnPMEI53	Proximal
BnaA06g35730D	GSBRNA2T00054750001	BnPMEI54	WGD or Segmental
BnaA06g37840D	GSBRNA2T00096051001	BnPMEI55	Dispersed
BnaA07g10000D	GSBRNA2T00033183001	BnPMEI57	WGD or Segmental
BnaA07g14530D	GSBRNA2T00098503001	BnPMEI59	WGD or Segmental
BnaA07g19230D	GSBRNA2T00099084001	BnPMEI60	WGD or Segmental
BnaA07g23730D	GSBRNA2T00099635001	BnPMEI61	WGD or Segmental
BnaA08g00300D	GSBRNA2T00074668001	BnPMEI62	WGD or Segmental
BnaA08g03570D	GSBRNA2T00094938001	BnPMEI63	WGD or Segmental
BnaA08g31370D	GSBRNA2T00004729001	BnPMEI64	WGD or Segmental
BnaA09g00690D	GSBRNA2T00007840001	BnPMEI65	WGD or Segmental
BnaA09g06030D	GSBRNA2T00094657001	BnPMEI66	WGD or Segmental
BnaA09g06930D	GSBRNA2T00005785001	BnPMEI67	WGD or Segmental
BnaA09g12730D	GSBRNA2T00086395001	BnPMEI68	WGD or Segmental
BnaA09g12760D	GSBRNA2T00086391001	BnPMEI69	WGD or Segmental
BnaA09g13080D	GSBRNA2T00096478001	BnPMEI70	Dispersed
BnaA09g18750D	GSBRNA2T00117732001	BnPMEI71	WGD or Segmental
BnaA09g20980D	GSBRNA2T00145405001	BnPMEI72	WGD or Segmental
BnaA09g30040D	GSBRNA2T00015813001	BnPMEI73	WGD or Segmental
BnaA09g31110D	GSBRNA2T00079595001	BnPMEI74	Dispersed
BnaA09g39730D	GSBRNA2T00049472001	BnPMEI75	WGD or Segmental
BnaA09g40170D	GSBRNA2T00049519001	BnPMEI76	WGD or Segmental
BnaA09g47760D	GSBRNA2T00057413001	BnPMEI77	WGD or Segmental
BnaA10g05640D	GSBRNA2T00064675001	BnPMEI78	Dispersed
BnaA10g07890D	GSBRNA2T00110194001	BnPMEI79	WGD or Segmental
BnaA10g14750D	GSBRNA2T00154203001	BnPMEI80	WGD or Segmental
BnaA10g27380D	GSBRNA2T00069515001	BnPMEI81	WGD or Segmental
BnaAnng02690D	GSBRNA2T00005971001	BnPMEI82	Dispersed
BnaAnng07260D	GSBRNA2T00076683001	BnPMEI83	WGD or Segmental
BnaAnng18590D	GSBRNA2T00037893001	BnPMEI84	Dispersed
BnaAnng18940D	GSBRNA2T00039334001	BnPMEI85	Dispersed
BnaAnng19330D	GSBRNA2T00041250001	BnPMEI86	Dispersed
BnaAnng24730D	GSBRNA2T00065172001	BnPMEI87	Dispersed
BnaAnng27150D	GSBRNA2T00074147001	BnPMEI88	Dispersed
BnaAnng29070D	GSBRNA2T00082000001	BnPMEI89	Dispersed
BnaAnng30240D	GSBRNA2T00087337001	BnPMEI90	Dispersed
BnaAnng37250D	GSBRNA2T00113131001	BnPMEI91	Dispersed
BnaAnng40430D	GSBRNA2T00026000001	BnPMEI92	Dispersed
BnaC01g16500D	GSBRNA2T00116083001	BnPMEI93	WGD or Segmental
BnaC01g17190D	GSBRNA2T00157638001	BnPMEI94	WGD or Segmental
BnaC01g17200D	GSBRNA2T00157635001	BnPMEI95	Tandem
BnaC01g17210D	GSBRNA2T00157634001	BnPMEI96	WGD or Segmental
BnaC01g25100D	GSBRNA2T00125851001	BnPMEI97	WGD or Segmental
BnaC01g34780D	GSBRNA2T00067122001	BnPMEI98	WGD or Segmental
BnaC01g34800D	GSBRNA2T00067126001	BnPMEI99	WGD or Segmental
BnaC01g42800D	GSBRNA2T00010674001	BnPMEI100	Dispersed
BnaC01g43950D	GSBRNA2T00048079001	BnPMEI101	Dispersed
BnaC02g15720D	GSBRNA2T00153000001	BnPMEI102	WGD or Segmental
BnaC02g19120D	GSBRNA2T00135345001	BnPMEI103	Dispersed
BnaC02g19950D	GSBRNA2T00030962001	BnPMEI104	WGD or Segmental
BnaC02g20150D	GSBRNA2T00030992001	BnPMEI105	WGD or Segmental
BnaC02g32540D	GSBRNA2T00146713001	BnPMEI106	Dispersed
BnaC02g32920D	GSBRNA2T00076958001	BnPMEI107	WGD or Segmental
BnaC02g32980D	GSBRNA2T00076973001	BnPMEI108	WGD or Segmental
BnaC02g32990D	GSBRNA2T00076974001	BnPMEI109	Tandem
BnaC02g33020D	GSBRNA2T00076977001	BnPMEI110	WGD or Segmental
BnaC02g34050D	GSBRNA2T00091738001	BnPMEI111	WGD or Segmental
BnaC02g41260D	GSBRNA2T00120321001	BnPMEI112	Dispersed
BnaC02g46740D	GSBRNA2T00046924001	BnPMEI113	Dispersed
BnaC03g01880D	GSBRNA2T00134348001	BnPMEI114	Dispersed
BnaC03g07010D	GSBRNA2T00140462001	BnPMEI115	WGD or Segmental
BnaC03g10260D	GSBRNA2T00140855001	BnPMEI116	WGD or Segmental
BnaC03g14450D	GSBRNA2T00077321001	BnPMEI117	WGD or Segmental
BnaC03g27010D	GSBRNA2T00015926001	BnPMEI118	WGD or Segmental
BnaC03g27610D	GSBRNA2T00015833001	BnPMEI119	WGD or Segmental
BnaC03g31000D	GSBRNA2T00002426001	BnPMEI120	WGD or Segmental
BnaC03g34360D	GSBRNA2T00071612001	BnPMEI121	Dispersed
BnaC03g39870D	GSBRNA2T00123909001	BnPMEI122	WGD or Segmental
BnaC03g49650D	GSBRNA2T00141775001	BnPMEI123	WGD or Segmental
BnaC03g49660D	GSBRNA2T00141774001	BnPMEI124	Tandem
BnaC03g50320D	GSBRNA2T00141681001	BnPMEI125	Dispersed
BnaC03g51710D	GSBRNA2T00145697001	BnPMEI126	WGD or Segmental
BnaC03g51740D	GSBRNA2T00145703001	BnPMEI127	WGD or Segmental
BnaC03g57120D	GSBRNA2T00024773001	BnPMEI128	WGD or Segmental
BnaC03g70830D	GSBRNA2T00032484001	BnPMEI129	WGD or Segmental
BnaC03g72430D	GSBRNA2T00097761001	BnPMEI130	WGD or Segmental
BnaC04g00200D	GSBRNA2T00008327001	BnPMEI131	WGD or Segmental
BnaC04g00440D	GSBRNA2T00064716001	BnPMEI132	WGD or Segmental
BnaC04g19980D	GSBRNA2T00057191001	BnPMEI133	WGD or Segmental
BnaC04g20020D	GSBRNA2T00057162001	BnPMEI134	WGD or Segmental
BnaC04g32450D	GSBRNA2T00062712001	BnPMEI135	Dispersed
BnaC04g51500D	GSBRNA2T00038181001	BnPMEI136	WGD or Segmental
BnaC05g06880D	GSBRNA2T00100481001	BnPMEI137	WGD or Segmental
BnaC05g06890D	GSBRNA2T00100478001	BnPMEI138	Proximal
BnaC05g06920D	GSBRNA2T00100471001	BnPMEI139	WGD or Segmental
BnaC05g08260D	GSBRNA2T00008834001	BnPMEI140	WGD or Segmental
BnaC05g11140D	GSBRNA2T00010874001	BnPMEI141	WGD or Segmental
BnaC05g18060D	GSBRNA2T00119471001	BnPMEI142	WGD or Segmental
BnaC05g36210D	GSBRNA2T00101834001	BnPMEI143	WGD or Segmental
BnaC05g36240D	GSBRNA2T00101844001	BnPMEI144	Proximal
BnaC06g01490D	GSBRNA2T00013297001	BnPMEI145	WGD or Segmental
BnaC06g12400D	GSBRNA2T00034706001	BnPMEI146	WGD or Segmental
BnaC06g18410D	GSBRNA2T00028959001	BnPMEI148	WGD or Segmental
BnaC06g24540D	GSBRNA2T00022117001	BnPMEI149	WGD or Segmental
BnaC07g04380D	GSBRNA2T00144630001	BnPMEI150	Dispersed
BnaC07g13130D	GSBRNA2T00061776001	BnPMEI151	WGD or Segmental
BnaC07g19710D	GSBRNA2T00128721001	BnPMEI152	WGD or Segmental
BnaC07g19790D	GSBRNA2T00128734001	BnPMEI153	Tandem
BnaC07g19800D	GSBRNA2T00128736001	BnPMEI154	WGD or Segmental
BnaC07g39440D	GSBRNA2T00154499001	BnPMEI156	WGD or Segmental
BnaC07g39450D	GSBRNA2T00154500001	BnPMEI157	WGD or Segmental
BnaC08g03920D	GSBRNA2T00128143001	BnPMEI158	WGD or Segmental
BnaC08g06300D	GSBRNA2T00153201001	BnPMEI159	WGD or Segmental
BnaC08g14860D	GSBRNA2T00096179001	BnPMEI160	Dispersed
BnaC08g16460D	GSBRNA2T00139804001	BnPMEI161	WGD or Segmental
BnaC08g21020D	GSBRNA2T00121738001	BnPMEI162	WGD or Segmental
BnaC08g32060D	GSBRNA2T00127081001	BnPMEI163	WGD or Segmental
BnaC08g32510D	GSBRNA2T00127138001	BnPMEI164	WGD or Segmental
BnaC09g05590D	GSBRNA2T00146184001	BnPMEI165	WGD or Segmental
BnaC09g06450D	GSBRNA2T00134709001	BnPMEI166	WGD or Segmental
BnaC09g13080D	GSBRNA2T00050550001	BnPMEI167	WGD or Segmental
BnaC09g13100D	GSBRNA2T00050547001	BnPMEI168	WGD or Segmental
BnaC09g19840D	GSBRNA2T00115630001	BnPMEI169	WGD or Segmental
BnaC09g19860D	GSBRNA2T00115628001	BnPMEI170	WGD or Segmental
BnaC09g20800D	GSBRNA2T00095623001	BnPMEI171	WGD or Segmental
BnaC09g37120D	GSBRNA2T00094352001	BnPMEI172	WGD or Segmental
BnaCnng03700D	GSBRNA2T00032397001	BnPMEI173	WGD or Segmental
BnaCnng22160D	GSBRNA2T00006729001	BnPMEI174	Dispersed
BnaCnng23690D	GSBRNA2T00008042001	BnPMEI175	WGD or Segmental
BnaCnng32970D	GSBRNA2T00023430001	BnPMEI176	Singleton
BnaCnng34330D	GSBRNA2T00025572001	BnPMEI177	Dispersed
BnaCnng40360D	GSBRNA2T00036328001	BnPMEI178	Dispersed
BnaCnng52530D	GSBRNA2T00056659001	BnPMEI179	Dispersed
BnaCnng59740D	GSBRNA2T00076015001	BnPMEI180	Dispersed
BnaCnng65360D	GSBRNA2T00092474001	BnPMEI181	Dispersed
BnaCnng68380D	GSBRNA2T00003443001	BnPMEI182	Dispersed
BnaCnng69780D	GSBRNA2T00007520001	BnPMEI183	Dispersed
BnaCnng70070D	GSBRNA2T00007939001	BnPMEI184	Dispersed
BnaCnng70440D	GSBRNA2T00008565001	BnPMEI185	Dispersed
BnaCnng76140D	GSBRNA2T00025069001	BnPMEI186	Dispersed
BnaCnng76330D	GSBRNA2T00025535001	BnPMEI187	Dispersed
BnaCnng77430D	GSBRNA2T00028437001	BnPMEI188	Dispersed
BnaCnng78530D	GSBRNA2T00033923001	BnPMEI189	Dispersed
BnaUnng03320D	GSBRNA2T00089554001	BnPMEI190	Dispersed
