# Supplementary material for: Genome-wide identification of the pectin methylesterase inhibitor genes in Brassica napus and expression analysis of selected members
Source: Front Plant Sci. 2022 Jul 22;13:940284. doi: 10.3389/fpls.2022.940284 (PMC9354821; doi:10.3389/fpls.2022.940284)
Supplement: Supplementary file 11 [file Table_5.xlsx]

## Sheet: Table S5a
Table S5a. Ka/Ks calculation of the duplicated PMEI gene pairs of B. napus
Gene 1	Gene 2	Ka	Ks	Ka/Ks	Divergence-Time (MYA)
BnaA01g14610D	BnaA03g47230D	0.0918614	0.315123	0.291509	10.5041
BnaA01g14640D	BnaA03g47250D	0.0758832	0.294103	0.258015	9.80344
BnaA01g27340D	BnaA03g34450D	0.470547	0.940424	0.500356	31.3475
BnaA01g27350D	BnaA03g34440D	0.0815458	0.419712	0.19429	13.9904
BnaA01g30250D	BnaA05g26320D	0.173246	0.49786	0.347982	16.5953
BnaA01g14610D	BnaA10g07890D	0.271214	0.886966	0.305777	29.5655
BnaA01g14010D	BnaC01g16500D	0.0122502	0.0390205	0.313942	1.30068
BnaA01g14610D	BnaC01g17190D	0.0022214	0.00716851	0.309883	0.23895
BnaA01g14640D	BnaC01g17210D	0.0200234	0.106103	0.188716	3.53678
BnaA01g27330D	BnaC01g34780D	0.0233785	0.052195	0.447907	1.73983
BnaA01g27340D	BnaC01g34800D	0.00554147	0.0980988	0.0564887	3.26996
BnaA01g27350D	BnaC01g34810D	0.0439738	0.121797	0.361041	4.05991
BnaA01g20160D	BnaC01g25100D	0.0900385	0.136181	0.661168	4.53937
BnaA01g14010D	BnaC03g27610D	0.509491	1.45909	0.349185	48.6362
BnaA01g27350D	BnaC03g39870D	0.0815458	0.432756	0.188434	14.4252
BnaA01g14610D	BnaC07g39430D	0.134124	0.444782	0.30155	14.8261
BnaA01g14640D	BnaC07g39450D	0.0758977	0.36023	0.210692	12.0077
BnaA01g14010D	BnaC08g11720D	0.125378	0.386409	0.32447	12.8803
BnaA01g30250D	BnaCnng23690D	0.275288	0.467629	0.588689	15.5876
BnaA02g33370D	BnaA06g21790D	0.052433	0.35058	0.149561	11.686
BnaA02g25810D	BnaA06g34770D	0.222408	0.354188	0.627937	11.8063
BnaA02g24800D	BnaA06g35730D	0.307748	0.415414	0.740824	13.8471
BnaA02g14970D	BnaA07g10000D	0.381215	1.47643	0.258201	49.2142
BnaA02g15120D	BnaA07g10080D	0.256659	1.26087	0.203556	42.0291
BnaA02g15120D	BnaA07g23730D	0.0837267	0.340242	0.24608	11.3414
BnaA02g25810D	BnaA09g18750D	0.142741	0.34441	0.414451	11.4803
BnaA02g21340D	BnaA09g20980D	0.0670579	0.243474	0.275422	8.11579
BnaA02g24800D	BnaAnng07260D	0.419322	0.580474	0.722379	19.3491
BnaA02g14970D	BnaC02g19950D	0.0133634	0.0637713	0.209552	2.12571
BnaA02g15120D	BnaC02g20150D	0.0113274	0.0686193	0.165076	2.28731
BnaA02g24800D	BnaC02g32920D	0.0097602	0.0445897	0.218889	1.48632
BnaA02g24870D	BnaC02g33020D	0.0134785	0.0347385	0.387998	1.15795
BnaA02g25810D	BnaC02g34050D	0.00874645	0.0262609	0.33306	0.875363
BnaA02g33370D	BnaC03g51740D	0.0525329	0.326172	0.161059	10.8724
BnaA02g15120D	BnaC06g24540D	0.088664	0.297335	0.298195	9.91117
BnaA02g24800D	BnaC07g19710D	0.325526	0.43436	0.749436	14.4787
BnaA02g24870D	BnaC07g19800D	0.425454	0.519682	0.818681	17.3227
BnaA02g25810D	BnaC07g20950D	0.213509	0.323924	0.659135	10.7975
BnaA02g24800D	BnaC09g19840D	0.421662	0.58878	0.716163	19.626
BnaA02g24840D	BnaC09g19860D	0.249523	0.696089	0.358464	23.203
BnaA03g21600D	BnaA04g26890D	0.063913	0.278109	0.229813	9.27031
BnaA03g21600D	BnaA05g00800D	0.070504	0.258273	0.272982	8.60911
BnaA03g34460D	BnaA05g22870D	0.393139	0.565665	0.695003	18.8555
BnaA03g26250D	BnaA09g00690D	0.0285749	0.524365	0.0544943	17.4788
BnaA03g47230D	BnaC01g17190D	0.0943713	0.304322	0.310103	10.1441
BnaA03g47250D	BnaC01g17210D	0.0852829	0.305662	0.27901	10.1887
BnaA03g34440D	BnaC01g34810D	0.117188	0.469554	0.249574	15.6518
BnaA03g34450D	BnaC01g34800D	0.50151	1.3099	0.382861	43.6634
BnaA03g05480D	BnaC03g07010D	0.0511674	0.106578	0.480092	3.55261
BnaA03g11770D	BnaC03g14450D	0.0123358	0.0169499	0.727781	0.564996
BnaA03g22940D	BnaC03g27010D	0.00216138	0.0546939	0.0395178	1.82313
BnaA03g26250D	BnaC03g31000D	0.0113236	0.29056	0.0389718	9.68534
BnaA03g34440D	BnaC03g39870D	0.00491201	0.0150193	0.327047	0.500643
BnaA03g21600D	BnaC03g72430D	0.00402821	0.0428178	0.0940778	1.42726
BnaA03g21600D	BnaC04g51500D	0.0705288	0.277721	0.253956	9.25735
BnaA03g34460D	BnaC05g36210D	0.379765	0.523824	0.724985	17.4608
BnaA03g47230D	BnaC07g39430D	0.0508338	0.106722	0.476321	3.55739
BnaA03g47250D	BnaC07g39450D	0.00877363	0.0601449	0.145875	2.00483
BnaA04g26890D	BnaA05g00800D	0.0265877	0.292924	0.0907664	9.76413
BnaA04g26890D	BnaC04g51500D	0.0101182	0.0500782	0.202048	1.66927
BnaA04g26890D	BnaC04g00440D	0.0183184	0.262095	0.0698924	8.73649
BnaA05g13610D	BnaA06g00180D	0.131954	0.975874	0.135216	32.5291
BnaA05g13610D	BnaA08g00300D	0.10501	1.16481	0.0901517	38.8271
BnaA05g00320D	BnaA09g40170D	0.275224	1.15704	0.237869	38.568
BnaA05g26320D	BnaC01g38210D	0.462346	1.42838	0.323686	47.6126
BnaA05g22890D	BnaC03g39880D	0.291288	0.386837	0.753001	12.8946
BnaA05g13610D	BnaC03g70830D	0.105318	1.2676	0.083084	42.2535
BnaA05g00800D	BnaC03g72430D	0.0672248	0.272721	0.246497	9.09069
BnaA05g00320D	BnaC04g00200D	0.0164721	0.0371698	0.443159	1.23899
BnaA05g00800D	BnaC04g00440D	0.0214155	0.107592	0.199044	3.58638
BnaA05g00800D	BnaC04g51500D	0.0370827	0.282358	0.131332	9.41194
BnaA05g13610D	BnaC06g11080D	0.0149135	0.0631003	0.236346	2.10334
BnaA05g00320D	BnaC08g32510D	0.258152	1.23346	0.209292	41.1152
BnaA05g26320D	BnaCnng23690D	0.0710123	0.120937	0.587183	4.03124
BnaA06g00180D	BnaA08g00300D	0.145955	0.772428	0.188957	25.7476
BnaA06g09680D	BnaA08g31370D	0.0650562	0.325566	0.199825	10.8522
BnaA06g21790D	BnaA09g06030D	0.490941	1.84335	0.266331	61.445
BnaA06g06610D	BnaA09g47760D	0.106691	0.513424	0.207803	17.1141
BnaA06g05430D	BnaA09g48470D	0.336514	0.552516	0.609057	18.4172
BnaA06g34770D	BnaA09g18750D	0.233426	0.390239	0.598162	13.008
BnaA06g35730D	BnaAnng07260D	0.433161	0.556949	0.777739	18.565
BnaA06g17460D	BnaC01g25100D	0.121741	0.511812	0.237863	17.0604
BnaA06g34770D	BnaC02g34050D	0.216708	0.342868	0.632045	11.4289
BnaA06g35730D	BnaC02g32920D	0.296264	0.388922	0.761758	12.9641
BnaA06g21790D	BnaC03g51710D	0.484068	1.50243	0.322189	50.0811
BnaA06g00180D	BnaC03g70830D	0.151031	0.846493	0.17842	28.2164
BnaA06g17230D	BnaC03g57120D	0.0299341	0.0944005	0.317097	3.14668
BnaA06g09680D	BnaC05g11140D	0.0353081	0.121149	0.291443	4.03831
BnaA06g05420D	BnaC05g06880D	0.0446703	0.11859	0.37668	3.95299
BnaA06g06610D	BnaC05g08260D	0.00796644	0.0342672	0.23248	1.14224
BnaA06g04140D	BnaC06g01490D	0.0165829	0.0379228	0.437281	1.26409
BnaA06g00180D	BnaC06g11080D	0.128868	0.892794	0.144343	29.7598
BnaA06g34770D	BnaC07g20950D	0.0128483	0.0255888	0.502105	0.852961
BnaA06g35680D	BnaC07g19760D	0.313776	0.310948	1.0091	10.3649
BnaA06g35730D	BnaC07g19710D	0.0192434	0.0256618	0.749884	0.855393
BnaA06g09680D	BnaC08g16460D	0.0808903	0.343128	0.235744	11.4376
BnaA06g06610D	BnaC08g14550D	0.23893	0.859951	0.277842	28.665
BnaA06g15990D	BnaC08g21020D	0.00311204	0	NA	0
BnaA06g21790D	BnaC09g05590D	0.490285	1.78565	0.274569	59.5216
BnaA06g35730D	BnaC09g19840D	0.426263	0.447028	0.953548	14.9009
BnaA07g10080D	BnaA09g30040D	0.161843	0.51331	0.315293	17.1103
BnaA07g19230D	BnaA09g39730D	0.147881	0.22846	0.647293	7.61535
BnaA07g23730D	BnaA09g30040D	0.380655	1.7535	0.217083	58.4501
BnaA07g10000D	BnaC02g19950D	0.352334	1.16084	0.303516	38.6947
BnaA07g10080D	BnaC02g20150D	0.263057	1.44051	0.182613	48.0171
BnaA07g23730D	BnaC02g20150D	0.0920829	0.338989	0.27164	11.2996
BnaA07g19230D	BnaC06g18410D	0.0228391	0.0698178	0.327125	2.32726
BnaA07g14530D	BnaC06g12400D	0.0187855	0.077944	0.241013	2.59813
BnaA07g23730D	BnaC06g24540D	0.0042209	0.0703916	0.0599632	2.34639
BnaA07g10000D	BnaC07g13130D	0.0188266	0.0458158	0.41092	1.52719
BnaA07g19230D	BnaC08g32060D	0.147992	0.246449	0.600498	8.21495
BnaA07g10000D	BnaC08g06300D	0.110594	0.368696	0.299961	12.2899
BnaA08g00300D	BnaC03g70830D	0.0536527	0.269415	0.199145	8.9805
BnaA08g00300D	BnaC06g11080D	0.107809	1.13243	0.095201	37.7477
BnaA08g03570D	BnaC08g03920D	0.0100441	0.0586482	0.17126	1.95494
BnaA08g31370D	BnaC05g11140D	0.0683609	0.325559	0.20998	10.852
BnaA08g31370D	BnaC08g16460D	0.0157457	0.109085	0.144343	3.63616
BnaA09g18750D	BnaC02g34050D	0.137541	0.343454	0.400463	11.4485
BnaA09g00690D	BnaC03g31000D	0.0285545	0.44039	0.0648391	14.6797
BnaA09g06030D	BnaC03g51710D	0.05818	0.19718	0.295061	6.57266
BnaA09g06930D	BnaC03g49650D	0.0722465	0.273974	0.263698	9.13248
BnaA09g12730D	BnaC04g19980D	0.0679354	0.378231	0.179614	12.6077
BnaA09g12760D	BnaC04g20020D	0.0958357	0.334189	0.286771	11.1396
BnaA09g47760D	BnaC05g08260D	0.109976	0.461112	0.238502	15.3704
BnaA09g48470D	BnaC05g06920D	0.270096	0.608565	0.443824	20.2855
BnaA09g18750D	BnaC07g20950D	0.211861	0.381555	0.555257	12.7185
BnaA09g39730D	BnaC08g32060D	0.010149	0.0643251	0.157777	2.14417
BnaA09g40170D	BnaC08g32510D	0.0119453	0.0218861	0.545795	0.729535
BnaA09g06930D	BnaC09g06450D	0.0593574	0.120176	0.493922	4.00585
BnaA09g06030D	BnaC09g05590D	0.0156927	0.0217013	0.723122	0.723378
BnaA09g18750D	BnaC09g20800D	0.0156168	0.0402556	0.387942	1.34185
BnaA09g12730D	BnaC09g13080D	0.0144824	0.0306513	0.472491	1.02171
BnaA09g12760D	BnaC09g13100D	0.00876242	0.0492557	0.177897	1.64186
BnaA09g00690D	BnaCnng23280D	0	0.160611	0	5.3537
BnaA10g07890D	BnaC02g15720D	0.0751196	0.303233	0.247729	10.1078
BnaA10g14750D	BnaC03g10260D	0.0747458	0.283434	0.263715	9.4478
BnaA10g14750D	BnaC09g37120D	0.0313938	0.167905	0.186974	5.59682
BnaA10g27380D	BnaCnng03700D	0.0818775	0.16202	0.505356	5.40065
BnaAnng07250D	BnaC02g32980D	0.164204	0.719832	0.228115	23.9944
BnaAnng07260D	BnaC02g32920D	0.413181	0.571288	0.723243	19.0429
BnaAnng07260D	BnaC09g19840D	0.0204094	0.0226946	0.899307	0.756487
BnaC01g16500D	BnaC03g27610D	0.497818	1.36226	0.365435	45.4087
BnaC01g34810D	BnaC03g39870D	0.118796	0.477459	0.248808	15.9153
BnaC01g17190D	BnaC07g39440D	0.0813734	0.304099	0.267589	10.1366
BnaC01g17210D	BnaC07g39450D	0.0852994	0.349595	0.243995	11.6532
BnaC01g16500D	BnaC08g11720D	0.116416	0.40753	0.285662	13.5843
BnaC02g20150D	BnaC06g24540D	0.0970601	0.285299	0.340205	9.50996
BnaC02g32920D	BnaC07g19710D	0.313761	0.407136	0.770653	13.5712
BnaC02g33020D	BnaC07g19800D	0.42542	0.518978	0.819726	17.2993
BnaC02g34050D	BnaC07g20950D	0.207872	0.313101	0.663916	10.4367
BnaC02g32920D	BnaC09g19840D	0.415495	0.579554	0.716922	19.3185
BnaC02g34050D	BnaC09g20800D	0.141725	0.368022	0.385098	12.2674
BnaC03g39880D	BnaC05g36210D	0.392099	0.553429	0.70849	18.4476
BnaC03g70830D	BnaC06g11080D	0.102332	1.27721	0.0801213	42.5737
BnaC03g10260D	BnaC09g37120D	0.0702197	0.224176	0.313235	7.47254
BnaC03g49650D	BnaC09g06450D	0.134318	0.417987	0.321344	13.9329
BnaC03g51710D	BnaC09g05590D	0.0485532	0.206779	0.234807	6.89265
BnaC03g72430D	BnaC04g00440D	0.0705784	0.257209	0.274401	8.57362
BnaC04g00440D	BnaC04g51500D	0.0287018	0.252009	0.113892	8.4003
BnaC05g11140D	BnaC08g16460D	0.0855157	0.347133	0.246349	11.5711
BnaC05g08260D	BnaC08g14550D	0.246717	0.844381	0.292186	28.146
BnaC05g18060D	BnaC08g06300D	0.113641	0.399375	0.284548	13.3125
BnaC05g06920D	BnaC08g50000D	0.177164	0.283055	0.625898	9.43518
BnaC06g18410D	BnaC08g32060D	0.154923	0.257368	0.601951	8.57894
BnaC07g13130D	BnaC08g06300D	0.113478	0.386508	0.293597	12.8836
BnaC07g19710D	BnaC09g19840D	0.424997	0.435974	0.974822	14.5325

## Sheet: Table S5b
Table S5b. Ka/Ks calculation of the duplicated PMEI gene pairs of B. napus and A. thaliana
Gene 1 (A.thaliana)	Gene 2 (B.napus)	Ka	Ks	Ka/Ks	Divergence-Time (MYA)
transcript:AT5G50030.1	BnaA01g14010D	0.319462	0.949422	0.33648	31.6474
transcript:AT4G24640.1	BnaA01g14010D	0.124307	0.441984	0.281248	14.7328
transcript:AT5G51520.1	BnaA01g14610D	0.226358	0.904703	0.250202	30.1568
transcript:AT4G25250.1	BnaA01g14610D	0.130633	0.44262	0.295135	14.754
transcript:AT4G25260.1	BnaA01g14640D	0.091815	0.365752	0.251031	12.1917
transcript:AT3G17220.1	BnaA01g27310D	0.27917	0.405848	0.687869	13.5283
transcript:AT3G17150.1	BnaA01g27330D	0.319099	0.605573	0.526936	20.1858
transcript:AT3G17140.1	BnaA01g27340D	0.0854794	0.544016	0.157127	18.1339
transcript:AT3G17130.1	BnaA01g27350D	0.108081	0.616071	0.175437	20.5357
transcript:AT1G70540.1	BnaA02g14970D	0.107173	0.637896	0.16801	21.2632
transcript:AT1G70720.2	BnaA02g15120D	0.122216	0.53599	0.228019	17.8663
transcript:AT4G12390.1	BnaA02g21340D	0.0777233	0.439865	0.176698	14.6622
transcript:AT5G46930.1	BnaA02g24800D	0.246301	0.602095	0.409074	20.0698
transcript:AT5G46950.1	BnaA02g24840D	0.284118	0.783695	0.362537	26.1232
transcript:AT5G62340.1	BnaA02g33370D	0.477941	0.87796	0.544377	29.2653
transcript:AT2G47050.1	BnaA03g21600D	0.0768545	0.328284	0.23411	10.9428
transcript:AT4G02250.1	BnaA03g26250D	0.0862335	0.678342	0.127124	22.6114
transcript:AT3G17130.1	BnaA03g34440D	0.113523	0.656787	0.172846	21.8929
transcript:AT4G25250.1	BnaA03g47230D	0.126603	0.437285	0.28952	14.5762
transcript:AT4G25260.1	BnaA03g47250D	0.102684	0.353044	0.290854	11.7681
transcript:AT2G47050.1	BnaA04g26890D	0.0724281	0.382834	0.18919	12.7611
transcript:AT2G47670.1	BnaA05g00320D	0.165817	0.463622	0.357657	15.4541
transcript:AT3G62820.1	BnaA05g00320D	0.268045	1.04622	0.256203	34.874
transcript:AT2G47050.1	BnaA05g00800D	0.0724281	0.382834	0.18919	12.7611
transcript:AT1G55770.1	BnaA05g13610D	0.119717	0.967363	0.123756	32.2454
transcript:AT3G17225.1	BnaA05g22890D	0.282775	0.367455	0.769548	12.2485
transcript:AT3G12880.1	BnaA05g26320D	0.17117	0.425165	0.402597	14.1722
transcript:AT1G55770.1	BnaA06g00180D	0.130765	0.52619	0.248513	17.5397
transcript:AT3G17140.1	BnaA06g04140D	0.341062	1.29795	0.262769	43.2651
transcript:AT1G47960.1	BnaA06g04140D	0.0824131	0.478525	0.172223	15.9508
transcript:AT1G09360.1	BnaA06g05420D	0.32089	0.648431	0.494871	21.6144
transcript:AT1G09370.1	BnaA06g05430D	0.233752	0.426274	0.548361	14.2091
transcript:AT1G10770.1	BnaA06g06610D	0.12614	0.461909	0.273085	15.397
transcript:AT1G60760.1	BnaA06g06610D	0.263836	2.01723	0.130791	67.2409
transcript:AT1G14890.1	BnaA06g09680D	0.0900133	0.495106	0.181806	16.5035
transcript:AT2G01610.1	BnaA06g09680D	0.205779	0.789261	0.260723	26.3087
transcript:AT3G47670.1	BnaA06g17230D	0.115198	0.504125	0.22851	16.8042
transcript:AT3G47380.1	BnaA06g17500D	0.106523	0.525334	0.202772	17.5111
transcript:AT5G62340.1	BnaA06g17500D	0.484545	0.963515	0.502893	32.1172
transcript:AT5G46980.1	BnaA06g35680D	0.352714	0.821727	0.429235	27.3909
transcript:AT1G23350.1	BnaA07g10000D	0.133753	0.521603	0.256428	17.3868
transcript:AT1G70540.1	BnaA07g10000D	0.343724	1.43507	0.239517	47.8358
transcript:AT5G38610.1	BnaA07g14530D	0.177676	0.459653	0.386544	15.3218
transcript:AT3G62180.2	BnaA07g19230D	0.128728	0.263194	0.4891	8.77315
transcript:AT1G23205.1	BnaA07g23730D	0.307923	1.35579	0.227117	45.193
transcript:AT1G70720.2	BnaA07g23730D	0.154499	0.518089	0.29821	17.2696
transcript:AT1G55770.1	BnaA08g00300D	0.135798	0.817512	0.166111	27.2504
transcript:AT3G17220.1	BnaA08g03570D	0.481187	0.821835	0.585504	27.3945
transcript:AT1G48010.1	BnaA08g03570D	0.944972	1.45906	0.64766	48.6352
transcript:AT1G14890.1	BnaA08g31370D	0.0653602	0.384234	0.170105	12.8078
transcript:AT4G02250.1	BnaA09g00690D	0.0738301	0.570964	0.129308	19.0321
transcript:AT5G62360.1	BnaA09g06030D	0.10799	0.349778	0.308738	11.6593
transcript:AT5G64620.1	BnaA09g06930D	0.0937859	0.314253	0.298441	10.4751
transcript:AT1G62770.1	BnaA09g12730D	0.0642718	0.511069	0.12576	17.0356
transcript:AT1G62760.1	BnaA09g12760D	0.10649	0.392034	0.271633	13.0678
transcript:AT2G01610.1	BnaA09g18750D	0.174669	0.461259	0.378678	15.3753
transcript:AT4G12390.1	BnaA09g20980D	0.0659344	0.307813	0.214203	10.2604
transcript:AT1G23205.1	BnaA09g30040D	0.197208	0.717562	0.274831	23.9187
transcript:AT3G62180.2	BnaA09g39730D	0.109144	0.42968	0.254013	14.3227
transcript:AT3G62820.1	BnaA09g40170D	0.102131	0.33753	0.302584	11.251
transcript:AT1G10770.1	BnaA09g47760D	0.146122	0.588935	0.248113	19.6312
transcript:AT5G50030.1	BnaA10g05640D	0.127748	0.588914	0.216922	19.6305
transcript:AT5G51520.1	BnaA10g07890D	0.0880171	0.335237	0.262552	11.1746
transcript:AT5G20740.2	BnaA10g14750D	0.11002	0.501733	0.21928	16.7244
transcript:AT3G05741.1	BnaAnng02690D	0.384333	0.488051	0.787484	16.2684
transcript:AT4G00080.1	BnaAnng18590D	0.0751891	0.524465	0.143363	17.4822
transcript:AT4G24640.1	BnaC01g16500D	0.115706	0.44275	0.261334	14.7583
transcript:AT4G25250.1	BnaC01g17190D	0.13328	0.455566	0.29256	15.1855
transcript:AT4G25260.1	BnaC01g17210D	0.0993475	0.400247	0.248215	13.3416
transcript:AT3G17150.1	BnaC01g34780D	0.331716	0.646726	0.512916	21.5575
transcript:AT3G17140.1	BnaC01g34800D	0.0898151	0.468993	0.191506	15.6331
transcript:AT3G17220.1	BnaC01g43950D	0.279006	0.457524	0.609816	15.2508
transcript:AT5G51520.1	BnaC02g15720D	0.0749347	0.407057	0.184089	13.5686
transcript:AT1G70540.1	BnaC02g19950D	0.108446	0.655725	0.165383	21.8575
transcript:AT1G70720.2	BnaC02g20150D	0.141411	0.555716	0.254467	18.5239
transcript:AT5G46930.1	BnaC02g32920D	0.239051	0.588063	0.406506	19.6021
transcript:AT5G46950.1	BnaC02g32990D	0.28858	0.722643	0.39934	24.0881
transcript:AT5G20740.2	BnaC03g10260D	0.108501	0.49992	0.217036	16.664
transcript:AT5G50040.1	BnaC03g27610D	0.308707	0.618296	0.499287	20.6099
transcript:AT4G02250.1	BnaC03g31000D	0.076782	0.596957	0.128622	19.8986
transcript:AT3G17130.1	BnaC03g39870D	0.113523	0.656787	0.172846	21.8929
transcript:AT5G64620.1	BnaC03g49650D	0.0958084	0.281636	0.340185	9.38787
transcript:AT5G62360.1	BnaC03g51710D	0.0855393	0.31085	0.275179	10.3617
transcript:AT5G62340.1	BnaC03g51740D	0.473947	0.888768	0.533263	29.6256
transcript:AT3G47670.1	BnaC03g57120D	0.131353	0.516392	0.254367	17.2131
transcript:AT1G55770.1	BnaC03g70830D	0.139238	0.732481	0.190092	24.416
transcript:AT2G47050.1	BnaC03g72430D	0.0746516	0.338499	0.220537	11.2833
transcript:AT2G47670.1	BnaC04g00200D	0.169994	0.481946	0.352724	16.0649
transcript:AT2G47050.1	BnaC04g00440D	0.0791745	0.370407	0.21375	12.3469
transcript:AT1G62770.1	BnaC04g19980D	0.0803462	0.507047	0.158459	16.9016
transcript:AT1G09360.1	BnaC05g06880D	0.305975	0.611972	0.499983	20.3991
transcript:AT1G09370.1	BnaC05g06890D	0.308321	0.629129	0.490075	20.971
transcript:AT1G10770.1	BnaC05g08260D	0.128	0.450398	0.284193	15.0133
transcript:AT1G60760.1	BnaC05g08260D	0.268386	2.07944	0.129066	69.3147
transcript:AT1G14890.1	BnaC05g11140D	0.0864642	0.4774	0.181115	15.9133
transcript:AT3G17225.1	BnaC05g36210D	0.354089	0.367061	0.964661	12.2354
transcript:AT1G47960.1	BnaC06g01490D	0.0806239	0.487657	0.165329	16.2552
transcript:AT5G38610.1	BnaC06g12400D	0.18036	0.461199	0.391068	15.3733
transcript:AT3G62180.2	BnaC06g18410D	0.128967	0.320583	0.40229	10.6861
transcript:AT1G23205.1	BnaC06g24540D	0.30954	1.25553	0.246541	41.851
transcript:AT1G70720.2	BnaC06g24540D	0.156754	0.47324	0.331236	15.7747
transcript:AT1G23350.1	BnaC07g13130D	0.131365	0.557094	0.235804	18.5698
transcript:AT5G46980.1	BnaC07g19800D	0.350591	0.83176	0.421505	27.7253
transcript:AT4G25260.1	BnaC07g39450D	0.101455	0.406635	0.249498	13.5545
transcript:AT1G48020.1	BnaC08g03920D	0.0625362	0.431068	0.145073	14.3689
transcript:AT1G11362.1	BnaC08g14860D	0.516513	0.762784	0.677143	25.4261
transcript:AT1G14890.1	BnaC08g16460D	0.0759003	0.405146	0.18734	13.5049
transcript:AT5G24370.1	BnaC08g21020D	0.582911	1.09195	0.533826	36.3983
transcript:AT3G49330.2	BnaC08g21020D	0.0785928	0.581016	0.135268	19.3672
transcript:AT3G62180.2	BnaC08g32060D	0.111579	0.452833	0.246403	15.0944
transcript:AT3G62820.1	BnaC08g32510D	0.0993603	0.349737	0.2841	11.6579
transcript:AT5G62360.1	BnaC09g05590D	0.103654	0.370013	0.280136	12.3338
transcript:AT5G64620.1	BnaC09g06450D	0.154315	0.415321	0.371556	13.844
transcript:AT1G62770.1	BnaC09g13080D	0.0679014	0.47774	0.142131	15.9247
transcript:AT1G62760.1	BnaC09g13100D	0.113969	0.3956	0.28809	13.1867
transcript:AT2G01610.1	BnaC09g20800D	0.180505	0.471045	0.3832	15.7015
transcript:AT5G20740.2	BnaC09g37120D	0.110672	0.487143	0.227186	16.2381
transcript:AT3G12880.1	BnaCnng23690D	0.232752	0.450985	0.516097	15.0328
