# Supplementary material for: Genome-wide identification of the pectin methylesterase inhibitor genes in Brassica napus and expression analysis of selected members
Source: Front Plant Sci. 2022 Jul 22;13:940284. doi: 10.3389/fpls.2022.940284 (PMC9354821; doi:10.3389/fpls.2022.940284)
Supplement: Supplementary file 12 [file Table_6.xlsx]

## Sheet: Table S6
Table S6. Cis-elements in the promoter regions of BnPMEI genes
Gene ID	Motif name	Motif sequence	Motif location		strand		Description
BnPMEI1	MYB	TAACCA	648	6	-	Arabidopsis thaliana
BnPMEI1	MYB	TAACCA	1710	6	+	Arabidopsis thaliana
BnPMEI1	Box 4	ATTAAT	357	6	+	Petroselinum crispum	part of a conserved DNA module involved in light responsiveness
BnPMEI1	Box 4	ATTAAT	559	6	+	Petroselinum crispum	part of a conserved DNA module involved in light responsiveness
BnPMEI1	Box 4	ATTAAT	1588	6	-	Petroselinum crispum	part of a conserved DNA module involved in light responsiveness
BnPMEI1		motif_sequence	59	4	-	organism	short_function
BnPMEI1		motif_sequence	1503	4	+	organism	short_function
BnPMEI1		motif_sequence	1551	4	-	organism	short_function
BnPMEI1		motif_sequence	1633	4	-	organism	short_function
BnPMEI1		motif_sequence	1821	4	+	organism	short_function
BnPMEI1		motif_sequence	1868	4	-	organism	short_function
BnPMEI1	as-1	TGACG	725	5	+	Arabidopsis thaliana
BnPMEI1	AAGAA-motif	gGTAAAGAAA	1801	9	-	Avena sativa
BnPMEI1	AAGAA-motif	GAAAGAA	1901	7	+	Avena sativa
BnPMEI1	AACA_motif	TAACAAACTCCA	110	11	+	Oryza sativa	involved in endosperm-specific negative expression
BnPMEI1	AACA_motif	TAACAAACTCCA	179	11	+	Oryza sativa	involved in endosperm-specific negative expression
BnPMEI1	TCT-motif	TCTTAC	806	6	-	Arabidopsis thaliana	part of a light responsive element
BnPMEI1	TCT-motif	TCTTAC	937	6	-	Arabidopsis thaliana	part of a light responsive element
BnPMEI1	CGTCA-motif	CGTCA	725	5	-	Hordeum vulgare	cis-acting regulatory element involved in the MeJA-responsiveness
BnPMEI1	TGACG-motif	TGACG	725	5	+	Hordeum vulgare	cis-acting regulatory element involved in the MeJA-responsiveness
BnPMEI1	WRE3	CCACCT	1614	6	+	Pisum sativum
BnPMEI1	ABRE	ACGTG	727	5	+	Arabidopsis thaliana	cis-acting element involved in the abscisic acid responsiveness
BnPMEI1	ARE	AAACCA	1419	6	-	Zea mays	cis-acting regulatory element essential for the anaerobic induction
BnPMEI1	ARE	AAACCA	1627	6	-	Zea mays	cis-acting regulatory element essential for the anaerobic induction
BnPMEI1	Unnamed__6	taTAAATATct	242	10	-	Zea mays
BnPMEI1	Unnamed__6	taTAAATATct	606	10	+	Zea mays
BnPMEI1	Unnamed__1	CGTGG	728	5	+	Zea mays
BnPMEI1	TATA-box	TATA	1	4	+	Arabidopsis thaliana	core promoter element around -30 of transcription start
BnPMEI1	TATA-box	ccTATAAAaa	5	9	+	Arabidopsis thaliana	core promoter element around -30 of transcription start
BnPMEI1	TATA-box	ATATAT	22	6	+	Brassica napus	core promoter element around -30 of transcription start
BnPMEI1	TATA-box	TATATA	23	6	+	Arabidopsis thaliana	core promoter element around -30 of transcription start
BnPMEI1	TATA-box	ATATAA	24	6	+	Brassica oleracea	core promoter element around -30 of transcription start
BnPMEI1	TATA-box	TATA	25	4	+	Arabidopsis thaliana	core promoter element around -30 of transcription start
BnPMEI1	TATA-box	ATTATA	53	6	+	Brassica napus	core promoter element around -30 of transcription start
BnPMEI1	TATA-box	TATAA	54	5	-	Arabidopsis thaliana	core promoter element around -30 of transcription start
BnPMEI1	TATA-box	TATA	55	4	+	Arabidopsis thaliana	core promoter element around -30 of transcription start
BnPMEI1	TATA-box	ATATAA	102	6	+	Brassica oleracea	core promoter element around -30 of transcription start
BnPMEI1	TATA-box	TATA	103	4	+	Arabidopsis thaliana	core promoter element around -30 of transcription start
BnPMEI1	TATA-box	TATATA	130	6	+	Arabidopsis thaliana	core promoter element around -30 of transcription start
BnPMEI1	TATA-box	ATATAT	131	6	+	Brassica napus	core promoter element around -30 of transcription start
BnPMEI1	TATA-box	TATATA	132	6	+	Arabidopsis thaliana	core promoter element around -30 of transcription start
BnPMEI1	TATA-box	ATATAT	133	6	+	Brassica napus	core promoter element around -30 of transcription start
BnPMEI1	TATA-box	TATA	134	4	+	Arabidopsis thaliana	core promoter element around -30 of transcription start
BnPMEI1	TATA-box	ATTATA	171	6	+	Brassica napus	core promoter element around -30 of transcription start
BnPMEI1	TATA-box	TATAA	172	5	-	Arabidopsis thaliana	core promoter element around -30 of transcription start
BnPMEI1	TATA-box	TATA	173	4	+	Arabidopsis thaliana	core promoter element around -30 of transcription start
BnPMEI1	TATA-box	taTATAAAtc	191	9	-	Arabidopsis thaliana	core promoter element around -30 of transcription start
BnPMEI1	TATA-box	ATATAT	198	6	+	Brassica napus	core promoter element around -30 of transcription start
BnPMEI1	TATA-box	TATATA	199	6	+	Arabidopsis thaliana	core promoter element around -30 of transcription start
BnPMEI1	TATA-box	ATATAT	200	6	+	Brassica napus	core promoter element around -30 of transcription start
BnPMEI1	TATA-box	TATATA	201	6	+	Arabidopsis thaliana	core promoter element around -30 of transcription start
BnPMEI1	TATA-box	ATATAA	202	6	+	Brassica oleracea	core promoter element around -30 of transcription start
BnPMEI1	TATA-box	TATA	203	4	+	Arabidopsis thaliana	core promoter element around -30 of transcription start
BnPMEI1	TATA-box	ATATAT	242	6	+	Brassica napus	core promoter element around -30 of transcription start
BnPMEI1	TATA-box	TATATTTATATTT	243	12	+	Avena sativa	core promoter element around -30 of transcription start
BnPMEI1	TATA-box	taTATAAAtc	245	9	-	Arabidopsis thaliana	core promoter element around -30 of transcription start
BnPMEI1	TATA-box	TATAAAT	246	7	-	Brassica juncea	core promoter element around -30 of transcription start
BnPMEI1	TATA-box	TATAAA	247	6	-	Helianthus annuus	core promoter element around -30 of transcription start
BnPMEI1	TATA-box	TATATAA	248	7	-	Arabidopsis thaliana	core promoter element around -30 of transcription start
BnPMEI1	TATA-box	TATATA	249	6	+	Arabidopsis thaliana	core promoter element around -30 of transcription start
BnPMEI1	TATA-box	ATATAT	250	6	+	Brassica napus	core promoter element around -30 of transcription start
BnPMEI1	TATA-box	TATATA	251	6	+	Arabidopsis thaliana	core promoter element around -30 of transcription start
BnPMEI1	TATA-box	ATATAT	252	6	+	Brassica napus	core promoter element around -30 of transcription start
BnPMEI1	TATA-box	TATA	253	4	+	Arabidopsis thaliana	core promoter element around -30 of transcription start
BnPMEI1	TATA-box	ATATAT	268	6	+	Brassica napus	core promoter element around -30 of transcription start
BnPMEI1	TATA-box	TATA	269	4	+	Arabidopsis thaliana	core promoter element around -30 of transcription start
BnPMEI1	TATA-box	ATTATA	294	6	+	Brassica napus	core promoter element around -30 of transcription start
BnPMEI1	TATA-box	TATAA	295	5	-	Arabidopsis thaliana	core promoter element around -30 of transcription start
BnPMEI1	TATA-box	TATA	296	4	+	Arabidopsis thaliana	core promoter element around -30 of transcription start
BnPMEI1	TATA-box	TATAAGAA	321	8	-	Zea mays	core promoter element around -30 of transcription start
BnPMEI1	TATA-box	TATATAA	324	7	-	Arabidopsis thaliana	core promoter element around -30 of transcription start
BnPMEI1	TATA-box	TATATA	325	6	+	Arabidopsis thaliana	core promoter element around -30 of transcription start
BnPMEI1	TATA-box	ATATAA	326	6	+	Brassica oleracea	core promoter element around -30 of transcription start
BnPMEI1	TATA-box	TATA	327	4	+	Arabidopsis thaliana	core promoter element around -30 of transcription start
BnPMEI1	TATA-box	TACATAAA	338	8	+	Oryza sativa	core promoter element around -30 of transcription start
BnPMEI1	TATA-box	tcTATAAATAgg	404	11	+	Nicotiana tabacum	core promoter element around -30 of transcription start
BnPMEI1	TATA-box	TATA	406	4	+	Arabidopsis thaliana	core promoter element around -30 of transcription start
BnPMEI1	TATA-box	TATA	467	4	+	Arabidopsis thaliana	core promoter element around -30 of transcription start
BnPMEI1	TATA-box	TATAA	493	5	-	Arabidopsis thaliana	core promoter element around -30 of transcription start
BnPMEI1	TATA-box	TATA	494	4	+	Arabidopsis thaliana	core promoter element around -30 of transcription start
BnPMEI1	TATA-box	ATTATA	534	6	+	Brassica napus	core promoter element around -30 of transcription start
BnPMEI1	TATA-box	TATATAA	535	7	-	Arabidopsis thaliana	core promoter element around -30 of transcription start
BnPMEI1	TATA-box	TATATA	536	6	+	Arabidopsis thaliana	core promoter element around -30 of transcription start
BnPMEI1	TATA-box	ATATAT	537	6	+	Brassica napus	core promoter element around -30 of transcription start
BnPMEI1	TATA-box	TATATA	538	6	+	Arabidopsis thaliana	core promoter element around -30 of transcription start
BnPMEI1	TATA-box	ATATAT	539	6	+	Brassica napus	core promoter element around -30 of transcription start
BnPMEI1	TATA-box	TATATA	540	6	+	Arabidopsis thaliana	core promoter element around -30 of transcription start
BnPMEI1	TATA-box	TATA	542	4	+	Arabidopsis thaliana	core promoter element around -30 of transcription start
BnPMEI1	TATA-box	ATATAT	547	6	+	Brassica napus	core promoter element around -30 of transcription start
BnPMEI1	TATA-box	TATATA	548	6	+	Arabidopsis thaliana	core promoter element around -30 of transcription start
BnPMEI1	TATA-box	ATATAT	549	6	+	Brassica napus	core promoter element around -30 of transcription start
BnPMEI1	TATA-box	TATATA	550	6	+	Arabidopsis thaliana	core promoter element around -30 of transcription start
BnPMEI1	TATA-box	ATATAT	551	6	+	Brassica napus	core promoter element around -30 of transcription start
BnPMEI1	TATA-box	TATATA	552	6	+	Arabidopsis thaliana	core promoter element around -30 of transcription start
BnPMEI1	TATA-box	ATATAT	553	6	+	Brassica napus	core promoter element around -30 of transcription start
BnPMEI1	TATA-box	TATATA	554	6	+	Arabidopsis thaliana	core promoter element around -30 of transcription start
BnPMEI1	TATA-box	ATATAT	555	6	+	Brassica napus	core promoter element around -30 of transcription start
BnPMEI1	TATA-box	TATA	556	4	+	Arabidopsis thaliana	core promoter element around -30 of transcription start
BnPMEI1	TATA-box	TATTTAAA	588	8	-	Arabidopsis thaliana	core promoter element around -30 of transcription start
BnPMEI1	TATA-box	TATTTAAA	594	8	+	Arabidopsis thaliana	core promoter element around -30 of transcription start
BnPMEI1	TATA-box	TATA	606	4	+	Arabidopsis thaliana	core promoter element around -30 of transcription start
BnPMEI1	TATA-box	TATA	664	4	+	Arabidopsis thaliana	core promoter element around -30 of transcription start
BnPMEI1	TATA-box	taTATAAAtc	678	9	-	Arabidopsis thaliana	core promoter element around -30 of transcription start
BnPMEI1	TATA-box	TATACA	682	6	-	Helianthus annuus	core promoter element around -30 of transcription start
BnPMEI1	TATA-box	TATA	684	4	+	Arabidopsis thaliana	core promoter element around -30 of transcription start
BnPMEI1	TATA-box	TATATTTATATTT	784	12	+	Avena sativa	core promoter element around -30 of transcription start
BnPMEI1	TATA-box	ATATAA	820	6	+	Brassica oleracea	core promoter element around -30 of transcription start
BnPMEI1	TATA-box	TATA	821	4	+	Arabidopsis thaliana	core promoter element around -30 of transcription start
BnPMEI1	TATA-box	TATATA	840	6	+	Arabidopsis thaliana	core promoter element around -30 of transcription start
BnPMEI1	TATA-box	TATA	842	4	+	Arabidopsis thaliana	core promoter element around -30 of transcription start
BnPMEI1	TATA-box	taTATAAAtc	848	9	-	Arabidopsis thaliana	core promoter element around -30 of transcription start
BnPMEI1	TATA-box	TATAAAT	849	7	-	Brassica juncea	core promoter element around -30 of transcription start
BnPMEI1	TATA-box	TATAAA	850	6	-	Helianthus annuus	core promoter element around -30 of transcription start
BnPMEI1	TATA-box	TATAA	851	5	-	Arabidopsis thaliana	core promoter element around -30 of transcription start
BnPMEI1	TATA-box	TATA	852	4	+	Arabidopsis thaliana	core promoter element around -30 of transcription start
BnPMEI1	TATA-box	TATA	876	4	+	Arabidopsis thaliana	core promoter element around -30 of transcription start
BnPMEI1	TATA-box	TATAAAA	895	7	-	Pisum sativum	core promoter element around -30 of transcription start
BnPMEI1	TATA-box	TATAAA	896	6	-	Helianthus annuus	core promoter element around -30 of transcription start
BnPMEI1	TATA-box	TATAA	897	5	-	Arabidopsis thaliana	core promoter element around -30 of transcription start
BnPMEI1	TATA-box	TATA	898	4	+	Arabidopsis thaliana	core promoter element around -30 of transcription start
BnPMEI1	TATA-box	TATAAAA	964	7	-	Pisum sativum	core promoter element around -30 of transcription start
BnPMEI1	TATA-box	TATAAA	965	6	-	Helianthus annuus	core promoter element around -30 of transcription start
BnPMEI1	TATA-box	TATAA	966	5	-	Arabidopsis thaliana	core promoter element around -30 of transcription start
BnPMEI1	TATA-box	TATA	967	4	+	Arabidopsis thaliana	core promoter element around -30 of transcription start
BnPMEI1	TATA-box	TATAAAA	989	7	-	Pisum sativum	core promoter element around -30 of transcription start
BnPMEI1	TATA-box	TATAAA	990	6	-	Helianthus annuus	core promoter element around -30 of transcription start
BnPMEI1	TATA-box	TATATAA	991	7	-	Arabidopsis thaliana	core promoter element around -30 of transcription start
BnPMEI1	TATA-box	TATATA	992	6	+	Arabidopsis thaliana	core promoter element around -30 of transcription start
BnPMEI1	TATA-box	ATATAT	993	6	+	Brassica napus	core promoter element around -30 of transcription start
BnPMEI1	TATA-box	TATATA	994	6	+	Arabidopsis thaliana	core promoter element around -30 of transcription start
BnPMEI1	TATA-box	ATATAA	995	6	+	Brassica oleracea	core promoter element around -30 of transcription start
BnPMEI1	TATA-box	TATA	996	4	+	Arabidopsis thaliana	core promoter element around -30 of transcription start
BnPMEI1	TATA-box	ATATAT	1033	6	-	Brassica napus	core promoter element around -30 of transcription start
BnPMEI1	TATA-box	TATA	1034	4	-	Arabidopsis thaliana	core promoter element around -30 of transcription start
BnPMEI1	TATA-box	ATATAT	1077	6	-	Brassica napus	core promoter element around -30 of transcription start
BnPMEI1	TATA-box	TATA	1078	4	-	Arabidopsis thaliana	core promoter element around -30 of transcription start
BnPMEI1	TATA-box	TATATA	1093	6	-	Arabidopsis thaliana	core promoter element around -30 of transcription start
BnPMEI1	TATA-box	ATATAA	1094	6	+	Brassica oleracea	core promoter element around -30 of transcription start
BnPMEI1	TATA-box	TATA	1095	4	-	Arabidopsis thaliana	core promoter element around -30 of transcription start
BnPMEI1	TATA-box	TATAAAA	1110	7	-	Pisum sativum	core promoter element around -30 of transcription start
BnPMEI1	TATA-box	TATAAA	1111	6	-	Helianthus annuus	core promoter element around -30 of transcription start
BnPMEI1	TATA-box	TATATAA	1112	7	-	Arabidopsis thaliana	core promoter element around -30 of transcription start
BnPMEI1	TATA-box	TATATA	1113	6	-	Arabidopsis thaliana	core promoter element around -30 of transcription start
BnPMEI1	TATA-box	ATATAT	1114	6	-	Brassica napus	core promoter element around -30 of transcription start
BnPMEI1	TATA-box	TATATA	1115	6	-	Arabidopsis thaliana	core promoter element around -30 of transcription start
BnPMEI1	TATA-box	ATATAA	1116	6	+	Brassica oleracea	core promoter element around -30 of transcription start
BnPMEI1	TATA-box	TATA	1117	4	-	Arabidopsis thaliana	core promoter element around -30 of transcription start
BnPMEI1	TATA-box	ATATAT	1154	6	-	Brassica napus	core promoter element around -30 of transcription start
BnPMEI1	TATA-box	TATA	1155	4	-	Arabidopsis thaliana	core promoter element around -30 of transcription start
BnPMEI1	TATA-box	ATATAT	1198	6	-	Brassica napus	core promoter element around -30 of transcription start
BnPMEI1	TATA-box	TATA	1199	4	-	Arabidopsis thaliana	core promoter element around -30 of transcription start
BnPMEI1	TATA-box	TATATA	1214	6	-	Arabidopsis thaliana	core promoter element around -30 of transcription start
BnPMEI1	TATA-box	ATATAA	1215	6	+	Brassica oleracea	core promoter element around -30 of transcription start
BnPMEI1	TATA-box	TATA	1216	4	-	Arabidopsis thaliana	core promoter element around -30 of transcription start
BnPMEI1	TATA-box	TATACA	1236	6	-	Helianthus annuus	core promoter element around -30 of transcription start
BnPMEI1	TATA-box	TATATA	1238	6	-	Arabidopsis thaliana	core promoter element around -30 of transcription start
BnPMEI1	TATA-box	ATATAT	1239	6	-	Brassica napus	core promoter element around -30 of transcription start
BnPMEI1	TATA-box	TATA	1240	4	-	Arabidopsis thaliana	core promoter element around -30 of transcription start
BnPMEI1	TATA-box	taTATAAAtc	1255	9	-	Arabidopsis thaliana	core promoter element around -30 of transcription start
BnPMEI1	TATA-box	TATAAAT	1256	7	-	Brassica juncea	core promoter element around -30 of transcription start
BnPMEI1	TATA-box	TATAAA	1257	6	-	Helianthus annuus	core promoter element around -30 of transcription start
BnPMEI1	TATA-box	TATATAA	1258	7	-	Arabidopsis thaliana	core promoter element around -30 of transcription start
BnPMEI1	TATA-box	TATATA	1259	6	-	Arabidopsis thaliana	core promoter element around -30 of transcription start
BnPMEI1	TATA-box	ATATAT	1260	6	-	Brassica napus	core promoter element around -30 of transcription start
BnPMEI1	TATA-box	TATA	1261	4	-	Arabidopsis thaliana	core promoter element around -30 of transcription start
BnPMEI1	TATA-box	TATTTAAA	1279	8	+	Arabidopsis thaliana	core promoter element around -30 of transcription start
BnPMEI1	TATA-box	ATATAA	1309	6	+	Brassica oleracea	core promoter element around -30 of transcription start
BnPMEI1	TATA-box	TATA	1310	4	-	Arabidopsis thaliana	core promoter element around -30 of transcription start
BnPMEI1	TATA-box	TATAAA	1324	6	-	Helianthus annuus	core promoter element around -30 of transcription start
BnPMEI1	TATA-box	TATAA	1325	5	-	Arabidopsis thaliana	core promoter element around -30 of transcription start
BnPMEI1	TATA-box	TATA	1326	4	-	Arabidopsis thaliana	core promoter element around -30 of transcription start
BnPMEI1	TATA-box	TATATTTATATTT	1449	12	-	Avena sativa	core promoter element around -30 of transcription start
BnPMEI1	TATA-box	ATATAA	1451	6	+	Brassica oleracea	core promoter element around -30 of transcription start
BnPMEI1	TATA-box	TATA	1452	4	-	Arabidopsis thaliana	core promoter element around -30 of transcription start
BnPMEI1	TATA-box	taTATAAAtc	1470	9	-	Arabidopsis thaliana	core promoter element around -30 of transcription start
BnPMEI1	TATA-box	TATAAAT	1471	7	-	Brassica juncea	core promoter element around -30 of transcription start
BnPMEI1	TATA-box	TATAAA	1472	6	-	Helianthus annuus	core promoter element around -30 of transcription start
BnPMEI1	TATA-box	TATATAA	1473	7	-	Arabidopsis thaliana	core promoter element around -30 of transcription start
BnPMEI1	TATA-box	TATATA	1474	6	-	Arabidopsis thaliana	core promoter element around -30 of transcription start
BnPMEI1	TATA-box	ATATAT	1475	6	-	Brassica napus	core promoter element around -30 of transcription start
BnPMEI1	TATA-box	TATATA	1476	6	-	Arabidopsis thaliana	core promoter element around -30 of transcription start
BnPMEI1	TATA-box	ATATAA	1477	6	+	Brassica oleracea	core promoter element around -30 of transcription start
BnPMEI1	TATA-box	TATA	1478	4	-	Arabidopsis thaliana	core promoter element around -30 of transcription start
BnPMEI1	TATA-box	TATTTAAA	1487	8	-	Arabidopsis thaliana	core promoter element around -30 of transcription start
BnPMEI1	TATA-box	TATAAAA	1495	7	-	Pisum sativum	core promoter element around -30 of transcription start
BnPMEI1	TATA-box	TATAAA	1496	6	-	Helianthus annuus	core promoter element around -30 of transcription start
BnPMEI1	TATA-box	TATAA	1497	5	-	Arabidopsis thaliana	core promoter element around -30 of transcription start
BnPMEI1	TATA-box	TATA	1498	4	-	Arabidopsis thaliana	core promoter element around -30 of transcription start
BnPMEI1	TATA-box	TATATAA	1932	7	-	Arabidopsis thaliana	core promoter element around -30 of transcription start
BnPMEI1	TATA-box	TATATA	1933	6	-	Arabidopsis thaliana	core promoter element around -30 of transcription start
BnPMEI1	TATA-box	ATATAA	1934	6	+	Brassica oleracea	core promoter element around -30 of transcription start
BnPMEI1	TATA-box	TATA	1935	4	-	Arabidopsis thaliana	core promoter element around -30 of transcription start
BnPMEI1	chs-CMA1a	TTACTTAA	1353	8	-	Daucus carota	part of a light responsive element
BnPMEI1	STRE	AGGGG	655	5	-	Arabidopsis thaliana
BnPMEI1	GA-motif	ATAGATAA	1873	8	-	Arabidopsis thaliana	part of a light responsive element
BnPMEI1	MYB-like sequence	TAACCA	648	6	-	Arabidopsis thaliana
BnPMEI1	MYB-like sequence	TAACCA	1710	6	+	Arabidopsis thaliana
BnPMEI1	CAAT-box	CCAAT	5	5	+	Arabidopsis thaliana	common cis-acting element in promoter and enhancer regions
BnPMEI1	CAAT-box	CAAT	6	4	+	Nicotiana glutinosa
BnPMEI1	CAAT-box	CAAT	40	4	-	Nicotiana glutinosa
BnPMEI1	CAAT-box	CAAAT	74	5	-	Pisum sativum	common cis-acting element in promoter and enhancer regions
BnPMEI1	CAAT-box	CAAT	98	4	-	Nicotiana glutinosa
BnPMEI1	CAAT-box	CAAT	222	4	-	Nicotiana glutinosa
BnPMEI1	CAAT-box	CAAT	238	4	-	Nicotiana glutinosa
BnPMEI1	CAAT-box	CAAT	266	4	+	Nicotiana glutinosa
BnPMEI1	CAAT-box	CAAT	381	4	+	Nicotiana glutinosa
BnPMEI1	CAAT-box	CCAAT	450	5	+	Arabidopsis thaliana	common cis-acting element in promoter and enhancer regions
BnPMEI1	CAAT-box	CAAT	451	4	+	Nicotiana glutinosa
BnPMEI1	CAAT-box	CAAAT	478	5	+	Pisum sativum	common cis-acting element in promoter and enhancer regions
BnPMEI1	CAAT-box	CCAAT	508	5	+	Arabidopsis thaliana	common cis-acting element in promoter and enhancer regions
BnPMEI1	CAAT-box	CAAT	509	4	+	Nicotiana glutinosa
BnPMEI1	CAAT-box	CAAT	615	4	+	Nicotiana glutinosa
BnPMEI1	CAAT-box	CAAAT	667	5	-	Pisum sativum	common cis-acting element in promoter and enhancer regions
BnPMEI1	CAAT-box	CAAAT	679	5	-	Pisum sativum	common cis-acting element in promoter and enhancer regions
BnPMEI1	CAAT-box	CAAAT	687	5	-	Pisum sativum	common cis-acting element in promoter and enhancer regions
BnPMEI1	CAAT-box	CAAT	763	4	-	Nicotiana glutinosa
BnPMEI1	CAAT-box	CAAT	1031	4	+	Nicotiana glutinosa
BnPMEI1	CAAT-box	CAAT	1152	4	+	Nicotiana glutinosa
BnPMEI1	CAAT-box	CAAAT	1269	5	+	Pisum sativum	common cis-acting element in promoter and enhancer regions
BnPMEI1	CAAT-box	CAAT	1335	4	+	Nicotiana glutinosa
BnPMEI1	CAAT-box	CAAT	1408	4	+	Nicotiana glutinosa
BnPMEI1	CAAT-box	CAAT	1532	4	-	Nicotiana glutinosa
BnPMEI1	CAAT-box	CAAT	1637	4	-	Nicotiana glutinosa
BnPMEI1	CAAT-box	CAAAT	1647	5	+	Pisum sativum	common cis-acting element in promoter and enhancer regions
BnPMEI1	CAAT-box	CCCAATTT	1660	8	+	Arabidopsis thaliana	common cis-acting element in promoter and enhancer regions
BnPMEI1	CAAT-box	CCAAT	1661	5	+	Arabidopsis thaliana	common cis-acting element in promoter and enhancer regions
BnPMEI1	CAAT-box	CAAT	1662	4	+	Nicotiana glutinosa
BnPMEI1	CAAT-box	CAAAT	1664	5	-	Pisum sativum	common cis-acting element in promoter and enhancer regions
BnPMEI1	CAAT-box	CCAAT	1747	5	+	Arabidopsis thaliana	common cis-acting element in promoter and enhancer regions
BnPMEI1	CAAT-box	CAAT	1748	4	+	Nicotiana glutinosa
BnPMEI1	CAAT-box	CAAAT	1784	5	-	Pisum sativum	common cis-acting element in promoter and enhancer regions
BnPMEI1	CAAT-box	CAAAT	1826	5	+	Pisum sativum	common cis-acting element in promoter and enhancer regions
BnPMEI1	WUN-motif	CAATTACAT	1408	9	+	Nicotiana glutinosa
BnPMEI1	ERE	ATTTTAAA	1071	8	-	Nicotiana glutinos
BnPMEI1	ERE	ATTTTAAA	1192	8	-	Nicotiana glutinos
BnPMEI1	GT1-motif	GGTTAA	1709	6	-	Arabidopsis thaliana	light responsive element
BnPMEI1	Unnamed__4	CTCC	505	4	+	Petroselinum hortense
BnPMEI1	Unnamed__4	CTCC	579	4	+	Petroselinum hortense
BnPMEI1	chs-Unit 1 m1	ACCTAACCCGG	1616	10	+	Zea mays	part of a light responsive element
BnPMEI1	O2-site	GATGATGTGG	723	9	+	Zea mays	cis-acting regulatory element involved in zein metabolism regulation
BnPMEI1	AT~TATA-box	TATATA	23	6	+	Arabidopsis thaliana
BnPMEI1	AT~TATA-box	TATATA	130	6	+	Arabidopsis thaliana
BnPMEI1	AT~TATA-box	TATATA	132	6	+	Arabidopsis thaliana
BnPMEI1	AT~TATA-box	TATATA	199	6	+	Arabidopsis thaliana
BnPMEI1	AT~TATA-box	TATATA	201	6	+	Arabidopsis thaliana
BnPMEI1	AT~TATA-box	TATATAAA	247	8	-	Arabidopsis thaliana
BnPMEI1	AT~TATA-box	TATATA	249	6	+	Arabidopsis thaliana
BnPMEI1	AT~TATA-box	TATATA	251	6	+	Arabidopsis thaliana
BnPMEI1	AT~TATA-box	TATATA	325	6	+	Arabidopsis thaliana
BnPMEI1	AT~TATA-box	TATATA	536	6	+	Arabidopsis thaliana
BnPMEI1	AT~TATA-box	TATATA	538	6	+	Arabidopsis thaliana
BnPMEI1	AT~TATA-box	TATATA	540	6	+	Arabidopsis thaliana
BnPMEI1	AT~TATA-box	TATATA	548	6	+	Arabidopsis thaliana
BnPMEI1	AT~TATA-box	TATATA	550	6	+	Arabidopsis thaliana
BnPMEI1	AT~TATA-box	TATATA	552	6	+	Arabidopsis thaliana
BnPMEI1	AT~TATA-box	TATATA	554	6	+	Arabidopsis thaliana
BnPMEI1	AT~TATA-box	TATATA	840	6	+	Arabidopsis thaliana
BnPMEI1	AT~TATA-box	TATATAAA	990	8	-	Arabidopsis thaliana
BnPMEI1	AT~TATA-box	TATATA	992	6	+	Arabidopsis thaliana
BnPMEI1	AT~TATA-box	TATATA	994	6	+	Arabidopsis thaliana
BnPMEI1	AT~TATA-box	TATATA	1093	6	-	Arabidopsis thaliana
BnPMEI1	AT~TATA-box	TATATAAA	1111	8	-	Arabidopsis thaliana
BnPMEI1	AT~TATA-box	TATATA	1113	6	-	Arabidopsis thaliana
BnPMEI1	AT~TATA-box	TATATA	1115	6	-	Arabidopsis thaliana
BnPMEI1	AT~TATA-box	TATATA	1214	6	-	Arabidopsis thaliana
BnPMEI1	AT~TATA-box	TATATA	1238	6	-	Arabidopsis thaliana
BnPMEI1	AT~TATA-box	TATATAAA	1257	8	-	Arabidopsis thaliana
BnPMEI1	AT~TATA-box	TATATA	1259	6	-	Arabidopsis thaliana
BnPMEI1	AT~TATA-box	TATATAAA	1472	8	-	Arabidopsis thaliana
BnPMEI1	AT~TATA-box	TATATA	1474	6	-	Arabidopsis thaliana
BnPMEI1	AT~TATA-box	TATATA	1476	6	-	Arabidopsis thaliana
BnPMEI1	AT~TATA-box	TATATA	1933	6	-	Arabidopsis thaliana
BnPMEI1	A-box	AATAACAAACTCC	108	12	+	Oryza sativa	sequence conserved in alpha-amylase promoters
BnPMEI1	A-box	AATAACAAACTCC	177	12	+	Oryza sativa	sequence conserved in alpha-amylase promoters
BnPMEI1	TCA-element	CCATCTTTTT	1955	9	+	Nicotiana tabacum	cis-acting element involved in salicylic acid responsiveness
BnPMEI1	TATA	TATAAAAT	103	8	+	Arabidopsis thaliana
BnPMEI1	TATA	TATAAAAT	894	8	-	Arabidopsis thaliana
BnPMEI1	TATA	TATAAAAT	1494	8	-	Arabidopsis thaliana
BnPMEI1	G-box	CACGTC	726	6	-	Zea mays	cis-acting regulatory element involved in light responsiveness
BnPMEI10	MRE	AACCTAA	1293	7	+	Petroselinum crispum	MYB binding site involved in light responsiveness
BnPMEI10	Unnamed__12	TCCACGTAGA	584	9	+	Zea mays
BnPMEI10	MYC	CATTTG	144	6	+	Arabidopsis thaliana
BnPMEI10	MYC	CAATTG	976	6	+	Arabidopsis thaliana
BnPMEI10	MYC	CATTTG	1393	6	-	Arabidopsis thaliana
BnPMEI10	TCT-motif	TCTTAC	652	6	+	Arabidopsis thaliana	part of a light responsive element
BnPMEI10	TCT-motif	TCTTAC	1983	6	+	Arabidopsis thaliana	part of a light responsive element
BnPMEI10	CGTCA-motif	CGTCA	266	5	+	Hordeum vulgare	cis-acting regulatory element involved in the MeJA-responsiveness
BnPMEI10	CGTCA-motif	CGTCA	920	5	-	Hordeum vulgare	cis-acting regulatory element involved in the MeJA-responsiveness
BnPMEI10	CGTCA-motif	CGTCA	983	5	-	Hordeum vulgare	cis-acting regulatory element involved in the MeJA-responsiveness
BnPMEI10	CGTCA-motif	CGTCA	1338	5	-	Hordeum vulgare	cis-acting regulatory element involved in the MeJA-responsiveness
BnPMEI10	CGTCA-motif	CGTCA	1769	5	+	Hordeum vulgare	cis-acting regulatory element involved in the MeJA-responsiveness
BnPMEI10	TGACG-motif	TGACG	266	5	-	Hordeum vulgare	cis-acting regulatory element involved in the MeJA-responsiveness
BnPMEI10	TGACG-motif	TGACG	920	5	+	Hordeum vulgare	cis-acting regulatory element involved in the MeJA-responsiveness
BnPMEI10	TGACG-motif	TGACG	983	5	+	Hordeum vulgare	cis-acting regulatory element involved in the MeJA-responsiveness
BnPMEI10	TGACG-motif	TGACG	1338	5	+	Hordeum vulgare	cis-acting regulatory element involved in the MeJA-responsiveness
BnPMEI10	TGACG-motif	TGACG	1769	5	-	Hordeum vulgare	cis-acting regulatory element involved in the MeJA-responsiveness
BnPMEI10	WRE3	CCACCT	698	6	-	Pisum sativum
BnPMEI10	MYB	TAACCA	220	6	-	Arabidopsis thaliana
BnPMEI10	MYB	TAACCA	233	6	+	Arabidopsis thaliana
BnPMEI10	MYB	CAACCA	701	6	-	Arabidopsis thaliana
BnPMEI10	MYB	TAACCA	1081	6	+	Arabidopsis thaliana
BnPMEI10	W box	TTGACC	1050	6	+	Arabidopsis thaliana
BnPMEI10	ABRE3a	TACGTG	586	6	-	Zea mays
BnPMEI10	ABRE3a	TACGTG	732	6	+	Zea mays
BnPMEI10	Myb	TAACTG	1129	6	+	Arabidopsis thaliana
BnPMEI10	GATA-motif	AAGGATAAGG	1543	9	+	Solanum tuberosum	part of a light responsive element
BnPMEI10		motif_sequence	156	4	+	organism	short_function
BnPMEI10		motif_sequence	181	4	-	organism	short_function
BnPMEI10		motif_sequence	403	4	+	organism	short_function
BnPMEI10		motif_sequence	513	4	-	organism	short_function
BnPMEI10		motif_sequence	522	4	-	organism	short_function
BnPMEI10		motif_sequence	568	4	+	organism	short_function
BnPMEI10		motif_sequence	797	4	+	organism	short_function
BnPMEI10		motif_sequence	833	4	-	organism	short_function
BnPMEI10		motif_sequence	1034	4	+	organism	short_function
BnPMEI10		motif_sequence	1071	4	+	organism	short_function
BnPMEI10		motif_sequence	1196	4	-	organism	short_function
BnPMEI10		motif_sequence	1383	4	-	organism	short_function
BnPMEI10		motif_sequence	1433	4	-	organism	short_function
BnPMEI10		motif_sequence	1878	4	-	organism	short_function
BnPMEI10		motif_sequence	1968	4	-	organism	short_function
BnPMEI10	Box 4	ATTAAT	248	6	+	Petroselinum crispum	part of a conserved DNA module involved in light responsiveness
BnPMEI10	Box 4	ATTAAT	285	6	+	Petroselinum crispum	part of a conserved DNA module involved in light responsiveness
BnPMEI10	Box 4	ATTAAT	317	6	+	Petroselinum crispum	part of a conserved DNA module involved in light responsiveness
BnPMEI10	Box 4	ATTAAT	1802	6	-	Petroselinum crispum	part of a conserved DNA module involved in light responsiveness
BnPMEI10	Box 4	ATTAAT	1837	6	-	Petroselinum crispum	part of a conserved DNA module involved in light responsiveness
BnPMEI10	as-1	TGACG	266	5	-	Arabidopsis thaliana
BnPMEI10	as-1	TGACG	920	5	+	Arabidopsis thaliana
BnPMEI10	as-1	TGACG	983	5	+	Arabidopsis thaliana
BnPMEI10	as-1	TGACG	1338	5	+	Arabidopsis thaliana
BnPMEI10	as-1	TGACG	1769	5	-	Arabidopsis thaliana
BnPMEI10	Myc	TCTCTTA	454	7	-	Arabidopsis thaliana
BnPMEI10	Myc	TCTCTTA	650	7	+	Arabidopsis thaliana
BnPMEI10	ABRE4	CACGTA	586	6	+	Zea mays
BnPMEI10	ABRE4	CACGTA	732	6	-	Zea mays
BnPMEI10	AuxRR-core	GGTCCAT	1465	7	-	Nicotiana tabacum	cis-acting regulatory element involved in auxin responsiveness
BnPMEI10	CAAT-box	CAAAT	10	5	-	Pisum sativum	common cis-acting element in promoter and enhancer regions
BnPMEI10	CAAT-box	CAAT	16	4	-	Nicotiana glutinosa
BnPMEI10	CAAT-box	CCAAT	30	5	-	Arabidopsis thaliana	common cis-acting element in promoter and enhancer regions
BnPMEI10	CAAT-box	CCAAT	44	5	-	Arabidopsis thaliana	common cis-acting element in promoter and enhancer regions
BnPMEI10	CAAT-box	CAAT	68	4	-	Nicotiana glutinosa
BnPMEI10	CAAT-box	CAAT	80	4	-	Nicotiana glutinosa
BnPMEI10	CAAT-box	CAAAT	145	5	-	Pisum sativum	common cis-acting element in promoter and enhancer regions
BnPMEI10	CAAT-box	CAAT	205	4	+	Nicotiana glutinosa
BnPMEI10	CAAT-box	CAAT	252	4	-	Nicotiana glutinosa
BnPMEI10	CAAT-box	CAAT	490	4	+	Nicotiana glutinosa
BnPMEI10	CAAT-box	CAAT	519	4	-	Nicotiana glutinosa
BnPMEI10	CAAT-box	CAAT	740	4	-	Nicotiana glutinosa
BnPMEI10	CAAT-box	CAAT	752	4	+	Nicotiana glutinosa
BnPMEI10	CAAT-box	CAAT	802	4	+	Nicotiana glutinosa
BnPMEI10	CAAT-box	CAAT	976	4	+	Nicotiana glutinosa
BnPMEI10	CAAT-box	CAAT	978	4	-	Nicotiana glutinosa
BnPMEI10	CAAT-box	CCAAT	1031	5	+	Arabidopsis thaliana	common cis-acting element in promoter and enhancer regions
BnPMEI10	CAAT-box	CAAT	1032	4	+	Nicotiana glutinosa
BnPMEI10	CAAT-box	CCAAT	1038	5	+	Arabidopsis thaliana	common cis-acting element in promoter and enhancer regions
BnPMEI10	CAAT-box	CAAT	1039	4	+	Nicotiana glutinosa
BnPMEI10	CAAT-box	CAAT	1142	4	-	Nicotiana glutinosa
BnPMEI10	CAAT-box	AGCTCAATTTCA	1144	11	-	Daucus carota	common cis-acting element in promoter and enhancer regions
BnPMEI10	CAAT-box	CAAT	1245	4	-	Nicotiana glutinosa
BnPMEI10	CAAT-box	CAAAT	1259	5	+	Pisum sativum	common cis-acting element in promoter and enhancer regions
BnPMEI10	CAAT-box	CCAAT	1312	5	+	Arabidopsis thaliana	common cis-acting element in promoter and enhancer regions
BnPMEI10	CAAT-box	CAAT	1313	4	+	Nicotiana glutinosa
BnPMEI10	CAAT-box	CAAAT	1393	5	+	Pisum sativum	common cis-acting element in promoter and enhancer regions
BnPMEI10	CAAT-box	TGCCAAC	1529	7	+	Petunia hybrida	common cis-acting element in promoter and enhancer regions
BnPMEI10	CAAT-box	CAAT	1605	4	+	Nicotiana glutinosa
BnPMEI10	CAAT-box	CAAT	1623	4	+	Nicotiana glutinosa
BnPMEI10	CAAT-box	CAAT	1627	4	+	Nicotiana glutinosa
BnPMEI10	CAAT-box	CAAAT	1681	5	-	Pisum sativum	common cis-acting element in promoter and enhancer regions
BnPMEI10	CAAT-box	CAAAT	1964	5	-	Pisum sativum	common cis-acting element in promoter and enhancer regions
BnPMEI10	Box III	atCATTTTCACt	458	11	-	Pisum sativum	protein binding site
BnPMEI10	MYB-like sequence	TAACCA	220	6	-	Arabidopsis thaliana
BnPMEI10	MYB-like sequence	TAACCA	233	6	+	Arabidopsis thaliana
BnPMEI10	MYB-like sequence	TAACCA	1081	6	+	Arabidopsis thaliana
BnPMEI10	GT1-motif	GGTTAAT	221	7	+	Avena sativa	light responsive element
BnPMEI10	LTR	CCGAAA	360	6	-	Hordeum vulgare	cis-acting element involved in low-temperature responsiveness
BnPMEI10	Unnamed__4	CTCC	129	4	-	Petroselinum hortense
BnPMEI10	Unnamed__4	CTCC	501	4	-	Petroselinum hortense
BnPMEI10	Unnamed__4	CTCC	513	4	-	Petroselinum hortense
BnPMEI10	Unnamed__4	CTCC	570	4	+	Petroselinum hortense
BnPMEI10	Unnamed__4	CTCC	578	4	+	Petroselinum hortense
BnPMEI10	Unnamed__4	CTCC	596	4	+	Petroselinum hortense
BnPMEI10	Unnamed__4	CTCC	968	4	-	Petroselinum hortense
BnPMEI10	Unnamed__4	CTCC	1001	4	+	Petroselinum hortense
BnPMEI10	Unnamed__4	CTCC	1014	4	-	Petroselinum hortense
BnPMEI10	Unnamed__4	CTCC	1036	4	+	Petroselinum hortense
BnPMEI10	Unnamed__4	CTCC	1482	4	-	Petroselinum hortense
BnPMEI10	Unnamed__4	CTCC	1954	4	+	Petroselinum hortense
BnPMEI10	TCA	TCATCTTCAT	468	9	-	Pisum sativum
BnPMEI10	TCA	TCATCTTCAT	477	9	-	Pisum sativum
BnPMEI10	I-box	gGATAAGGTG	1545	9	+	Zea mays	part of a light responsive element
BnPMEI10	AT~TATA-box	TATATA	1359	6	-	Arabidopsis thaliana
BnPMEI10	CARE	CAACTCCC	500	8	-	Oryza sativa
BnPMEI10	G-box	TACGTG	586	6	-	Arabidopsis thaliana	cis-acting regulatory element involved in light responsiveness
BnPMEI10	G-box	TACGTG	732	6	+	Arabidopsis thaliana	cis-acting regulatory element involved in light responsiveness
BnPMEI10	DRE core	GCCGAC	600	6	+	Arabidopsis thaliana
BnPMEI10	DRE core	GCCGAC	609	6	-	Arabidopsis thaliana
BnPMEI10	Unnamed__10	TCCACGTAGA	584	9	+	Zea mays
BnPMEI10	ABRE	ACGTG	217	5	+	Arabidopsis thaliana	cis-acting element involved in the abscisic acid responsiveness
BnPMEI10	ABRE	ACGTG	586	5	-	Arabidopsis thaliana	cis-acting element involved in the abscisic acid responsiveness
BnPMEI10	ABRE	GACACGTACGT	729	10	-	Oryza sativa	cis-acting element involved in the abscisic acid responsiveness
BnPMEI10	ABRE	ACGTG	733	5	+	Arabidopsis thaliana	cis-acting element involved in the abscisic acid responsiveness
BnPMEI10	G-Box	CACGTT	216	6	-	Pisum sativum	cis-acting regulatory element involved in light responsiveness
BnPMEI10	ARE	AAACCA	873	6	+	Zea mays	cis-acting regulatory element essential for the anaerobic induction
BnPMEI10	ARE	AAACCA	1162	6	+	Zea mays	cis-acting regulatory element essential for the anaerobic induction
BnPMEI10	ARE	AAACCA	1901	6	+	Zea mays	cis-acting regulatory element essential for the anaerobic induction
BnPMEI10	P-box	CCTTTTG	1540	7	-	Oryza sativa	gibberellin-responsive element
BnPMEI10	Unnamed__1	CGTGG	218	5	+	Zea mays
BnPMEI10	Unnamed__1	CGTGG	585	5	-	Zea mays
BnPMEI10	Unnamed__6	taTAAATATct	1784	10	+	Zea mays
BnPMEI10	TATA-box	ATTATA	93	6	+	Brassica napus	core promoter element around -30 of transcription start
BnPMEI10	TATA-box	TATAA	94	5	-	Arabidopsis thaliana	core promoter element around -30 of transcription start
BnPMEI10	TATA-box	TATA	95	4	+	Arabidopsis thaliana	core promoter element around -30 of transcription start
BnPMEI10	TATA-box	ATTATA	135	6	+	Brassica napus	core promoter element around -30 of transcription start
BnPMEI10	TATA-box	TATAA	136	5	-	Arabidopsis thaliana	core promoter element around -30 of transcription start
BnPMEI10	TATA-box	TATA	137	4	+	Arabidopsis thaliana	core promoter element around -30 of transcription start
BnPMEI10	TATA-box	ATATAT	419	6	+	Brassica napus	core promoter element around -30 of transcription start
BnPMEI10	TATA-box	TATA	420	4	+	Arabidopsis thaliana	core promoter element around -30 of transcription start
BnPMEI10	TATA-box	ATATAT	683	6	+	Brassica napus	core promoter element around -30 of transcription start
BnPMEI10	TATA-box	TATA	684	4	+	Arabidopsis thaliana	core promoter element around -30 of transcription start
BnPMEI10	TATA-box	ATATAA	693	6	+	Brassica oleracea	core promoter element around -30 of transcription start
BnPMEI10	TATA-box	TATA	694	4	+	Arabidopsis thaliana	core promoter element around -30 of transcription start
BnPMEI10	TATA-box	TACAAAA	708	7	-	Oryza sativa	core promoter element around -30 of transcription start
BnPMEI10	TATA-box	TACAAAA	745	7	+	Oryza sativa	core promoter element around -30 of transcription start
BnPMEI10	TATA-box	TACAAAA	849	7	+	Oryza sativa	core promoter element around -30 of transcription start
BnPMEI10	TATA-box	ATTATA	936	6	+	Brassica napus	core promoter element around -30 of transcription start
BnPMEI10	TATA-box	TATAA	937	5	-	Arabidopsis thaliana	core promoter element around -30 of transcription start
BnPMEI10	TATA-box	TATA	938	4	+	Arabidopsis thaliana	core promoter element around -30 of transcription start
BnPMEI10	TATA-box	ATATAA	1157	6	+	Brassica oleracea	core promoter element around -30 of transcription start
BnPMEI10	TATA-box	TATA	1158	4	-	Arabidopsis thaliana	core promoter element around -30 of transcription start
BnPMEI10	TATA-box	TATTTAAA	1180	8	+	Arabidopsis thaliana	core promoter element around -30 of transcription start
BnPMEI10	TATA-box	TATAA	1213	5	-	Arabidopsis thaliana	core promoter element around -30 of transcription start
BnPMEI10	TATA-box	TATA	1214	4	-	Arabidopsis thaliana	core promoter element around -30 of transcription start
BnPMEI10	TATA-box	TATA	1308	4	-	Arabidopsis thaliana	core promoter element around -30 of transcription start
BnPMEI10	TATA-box	ATATAT	1358	6	-	Brassica napus	core promoter element around -30 of transcription start
BnPMEI10	TATA-box	TATATA	1359	6	-	Arabidopsis thaliana	core promoter element around -30 of transcription start
BnPMEI10	TATA-box	ATATAT	1360	6	-	Brassica napus	core promoter element around -30 of transcription start
BnPMEI10	TATA-box	TATA	1361	4	-	Arabidopsis thaliana	core promoter element around -30 of transcription start
BnPMEI10	TATA-box	TACATAAA	1384	8	+	Oryza sativa	core promoter element around -30 of transcription start
BnPMEI10	TATA-box	ATTATA	1408	6	+	Brassica napus	core promoter element around -30 of transcription start
BnPMEI10	TATA-box	TATAA	1409	5	-	Arabidopsis thaliana	core promoter element around -30 of transcription start
BnPMEI10	TATA-box	TATA	1410	4	-	Arabidopsis thaliana	core promoter element around -30 of transcription start
BnPMEI10	TATA-box	TATACA	1441	6	-	Helianthus annuus	core promoter element around -30 of transcription start
BnPMEI10	TATA-box	TATA	1443	4	-	Arabidopsis thaliana	core promoter element around -30 of transcription start
BnPMEI10	TATA-box	TACAAAA	1675	7	-	Oryza sativa	core promoter element around -30 of transcription start
BnPMEI10	TATA-box	TATAAA	1696	6	-	Helianthus annuus	core promoter element around -30 of transcription start
BnPMEI10	TATA-box	TATAA	1697	5	-	Arabidopsis thaliana	core promoter element around -30 of transcription start
BnPMEI10	TATA-box	TATA	1698	4	-	Arabidopsis thaliana	core promoter element around -30 of transcription start
BnPMEI10	TATA-box	TATACA	1724	6	-	Helianthus annuus	core promoter element around -30 of transcription start
BnPMEI10	TATA-box	TATA	1726	4	-	Arabidopsis thaliana	core promoter element around -30 of transcription start
BnPMEI10	TATA-box	ATTATA	1782	6	+	Brassica napus	core promoter element around -30 of transcription start
BnPMEI10	TATA-box	TATAA	1783	5	-	Arabidopsis thaliana	core promoter element around -30 of transcription start
BnPMEI10	TATA-box	TATA	1784	4	-	Arabidopsis thaliana	core promoter element around -30 of transcription start
BnPMEI10	TATA-box	TATACA	1792	6	-	Helianthus annuus	core promoter element around -30 of transcription start
BnPMEI10	TATA-box	TATA	1794	4	-	Arabidopsis thaliana	core promoter element around -30 of transcription start
BnPMEI10	TATA-box	ccTATAAAaa	1820	9	-	Arabidopsis thaliana	core promoter element around -30 of transcription start
BnPMEI10	TATA-box	TATAAAA	1821	7	-	Pisum sativum	core promoter element around -30 of transcription start
BnPMEI10	TATA-box	TATAAA	1822	6	-	Helianthus annuus	core promoter element around -30 of transcription start
BnPMEI10	TATA-box	TATAA	1823	5	-	Arabidopsis thaliana	core promoter element around -30 of transcription start
BnPMEI10	TATA-box	TATA	1824	4	-	Arabidopsis thaliana	core promoter element around -30 of transcription start
BnPMEI10	TATA-box	ATATAA	1906	6	+	Brassica oleracea	core promoter element around -30 of transcription start
BnPMEI10	TATA-box	TATA	1907	4	-	Arabidopsis thaliana	core promoter element around -30 of transcription start
BnPMEI10	Unnamed__8	TCCACGTAGA	584	9	+	Zea mays
BnPMEI10	Unnamed__14	TCCACGTAGA	584	9	+	Zea mays
BnPMEI10	3-AF1 binding site	TAAGAGAGGAA	454	10	+	Solanum tuberosum	light responsive element
BnPMEI10	TGA-element	AACGAC	1332	6	+	Brassica oleracea	auxin-responsive element
BnPMEI100	AAGAA-motif	gGTAAAGAAA	490	9	+	Avena sativa
BnPMEI100	MYC	CAATTG	458	6	+	Arabidopsis thaliana
BnPMEI100	MYC	CATTTG	1198	6	-	Arabidopsis thaliana
BnPMEI100	MYC	CATGTG	1854	6	-	Arabidopsis thaliana
BnPMEI100	TGACG-motif	TGACG	620	5	+	Hordeum vulgare	cis-acting regulatory element involved in the MeJA-responsiveness
BnPMEI100	CGTCA-motif	CGTCA	620	5	-	Hordeum vulgare	cis-acting regulatory element involved in the MeJA-responsiveness
BnPMEI100	MYB	CAACAG	27	6	-	Arabidopsis thaliana
BnPMEI100	MYB	CAACCA	616	6	-	Arabidopsis thaliana
BnPMEI100	MYB	CAACCA	1826	6	-	Arabidopsis thaliana
BnPMEI100	MYB	TAACCA	1983	6	+	Arabidopsis thaliana
BnPMEI100	chs-CMA2a	TCACTTGA	1694	8	-	Petroselinum crispum	part of a light responsive element
BnPMEI100	Myb	CAACTG	1507	6	-	Arabidopsis thaliana
BnPMEI100	GATA-motif	GATAGGA	234	7	+	Arabidopsis thaliana	part of a light responsive element
BnPMEI100		motif_sequence	160	4	+	organism	short_function
BnPMEI100		motif_sequence	596	4	+	organism	short_function
BnPMEI100		motif_sequence	601	4	+	organism	short_function
BnPMEI100		motif_sequence	674	4	-	organism	short_function
BnPMEI100		motif_sequence	932	4	-	organism	short_function
BnPMEI100		motif_sequence	1027	4	+	organism	short_function
BnPMEI100		motif_sequence	1058	4	+	organism	short_function
BnPMEI100		motif_sequence	1179	4	+	organism	short_function
BnPMEI100		motif_sequence	1239	4	-	organism	short_function
BnPMEI100		motif_sequence	1330	4	-	organism	short_function
BnPMEI100		motif_sequence	1338	4	-	organism	short_function
BnPMEI100		motif_sequence	1544	4	-	organism	short_function
BnPMEI100		motif_sequence	1795	4	+	organism	short_function
BnPMEI100		motif_sequence	1806	4	+	organism	short_function
BnPMEI100		motif_sequence	1853	4	-	organism	short_function
BnPMEI100	Myb-binding site	CAACAG	27	6	-	Nicotiana tabacum
BnPMEI100	Myc	TCTCTTA	1033	7	-	Arabidopsis thaliana
BnPMEI100	as-1	TGACG	620	5	+	Arabidopsis thaliana
BnPMEI100	CAAT-box	CAAAT	16	5	+	Pisum sativum	common cis-acting element in promoter and enhancer regions
BnPMEI100	CAAT-box	CAAT	36	4	-	Nicotiana glutinosa
BnPMEI100	CAAT-box	CAAT	41	4	+	Nicotiana glutinosa
BnPMEI100	CAAT-box	CAAT	377	4	+	Nicotiana glutinosa
BnPMEI100	CAAT-box	CAAT	395	4	+	Nicotiana glutinosa
BnPMEI100	CAAT-box	CAAAT	442	5	+	Pisum sativum	common cis-acting element in promoter and enhancer regions
BnPMEI100	CAAT-box	CAAT	450	4	+	Nicotiana glutinosa
BnPMEI100	CAAT-box	CAAT	458	4	+	Nicotiana glutinosa
BnPMEI100	CAAT-box	CCAAT	460	5	-	Arabidopsis thaliana	common cis-acting element in promoter and enhancer regions
BnPMEI100	CAAT-box	TGCCAAC	778	7	-	Petunia hybrida	common cis-acting element in promoter and enhancer regions
BnPMEI100	CAAT-box	CAAT	1025	4	+	Nicotiana glutinosa
BnPMEI100	CAAT-box	CAAAT	1041	5	+	Pisum sativum	common cis-acting element in promoter and enhancer regions
BnPMEI100	CAAT-box	CCAAT	1055	5	+	Arabidopsis thaliana	common cis-acting element in promoter and enhancer regions
BnPMEI100	CAAT-box	CAAT	1056	4	+	Nicotiana glutinosa
BnPMEI100	CAAT-box	CAAAT	1063	5	+	Pisum sativum	common cis-acting element in promoter and enhancer regions
BnPMEI100	CAAT-box	CCAAT	1190	5	+	Arabidopsis thaliana	common cis-acting element in promoter and enhancer regions
BnPMEI100	CAAT-box	CAAT	1191	4	+	Nicotiana glutinosa
BnPMEI100	CAAT-box	CAAAT	1198	5	+	Pisum sativum	common cis-acting element in promoter and enhancer regions
BnPMEI100	CAAT-box	CAAT	1458	4	-	Nicotiana glutinosa
BnPMEI100	CAAT-box	CAAT	1682	4	+	Nicotiana glutinosa
BnPMEI100	CAAT-box	CAAT	1782	4	-	Nicotiana glutinosa
BnPMEI100	MBS	CAACTG	1507	6	-	Arabidopsis thaliana	MYB binding site involved in drought-inducibility
BnPMEI100	circadian	CAAAGATATC	653	9	+	Lycopersicon esculentum	cis-acting regulatory element involved in circadian control
BnPMEI100	MYB-like sequence	TAACCA	1983	6	+	Arabidopsis thaliana
BnPMEI100	Unnamed__4	CTCC	130	4	-	Petroselinum hortense
BnPMEI100	Unnamed__4	CTCC	162	4	+	Petroselinum hortense
BnPMEI100	Unnamed__4	CTCC	222	4	+	Petroselinum hortense
BnPMEI100	Unnamed__4	CTCC	325	4	-	Petroselinum hortense
BnPMEI100	Unnamed__4	CTCC	351	4	+	Petroselinum hortense
BnPMEI100	Unnamed__4	CTCC	516	4	+	Petroselinum hortense
BnPMEI100	Unnamed__4	CTCC	648	4	+	Petroselinum hortense
BnPMEI100	Unnamed__4	CTCC	745	4	+	Petroselinum hortense
BnPMEI100	Unnamed__4	CTCC	879	4	+	Petroselinum hortense
BnPMEI100	Unnamed__4	CTCC	1159	4	+	Petroselinum hortense
BnPMEI100	Unnamed__4	CTCC	1437	4	+	Petroselinum hortense
BnPMEI100	Unnamed__4	CTCC	1489	4	+	Petroselinum hortense
BnPMEI100	Unnamed__4	CTCC	1803	4	+	Petroselinum hortense
BnPMEI100	AE-box	AGAAACAA	188	8	-	Arabidopsis thaliana	part of a module for light response
BnPMEI100	AE-box	AGAAACTT	1014	8	-	Arabidopsis thaliana	part of a module for light response
BnPMEI100	AE-box	AGAAACAA	1623	8	+	Arabidopsis thaliana	part of a module for light response
BnPMEI100	Sp1	GGGCGG	1859	6	+	Oryza sativa	light responsive element
BnPMEI100	I-box	gGATAAGGTG	897	9	-	Zea mays	part of a light responsive element
BnPMEI100	I-box	gGATAAGGTG	1919	9	+	Zea mays	part of a light responsive element
BnPMEI100	AC-II	CCACCAACCCCC	1187	11	+	Phaseolus vulgaris
BnPMEI100	TCA	TCATCTTCAT	472	9	+	Pisum sativum
BnPMEI100	TCA-element	TCAGAAGAGG	412	9	+	Brassica oleracea	cis-acting element involved in salicylic acid responsiveness
BnPMEI100	G-box	CACGTC	275	6	-	Zea mays	cis-acting regulatory element involved in light responsiveness
BnPMEI100	G-box	CACGTG	587	6	+	Arabidopsis thaliana	cis-acting regulatory element involved in light responsiveness
BnPMEI100	ARE	AAACCA	765	6	-	Zea mays	cis-acting regulatory element essential for the anaerobic induction
BnPMEI100	ARE	AAACCA	1118	6	-	Zea mays	cis-acting regulatory element essential for the anaerobic induction
BnPMEI100	ARE	AAACCA	1422	6	-	Zea mays	cis-acting regulatory element essential for the anaerobic induction
BnPMEI100	G-Box	CACGTG	587	6	+	Pisum sativum	cis-acting regulatory element involved in light responsiveness
BnPMEI100	G-Box	CACGTT	1935	6	-	Pisum sativum	cis-acting regulatory element involved in light responsiveness
BnPMEI100	ABRE	ACGTG	276	5	+	Arabidopsis thaliana	cis-acting element involved in the abscisic acid responsiveness
BnPMEI100	ABRE	CACGTG	587	6	+	Arabidopsis thaliana	cis-acting element involved in the abscisic acid responsiveness
BnPMEI100	ABRE	ACGTG	588	5	+	Arabidopsis thaliana	cis-acting element involved in the abscisic acid responsiveness
BnPMEI100	ABRE	ACGTG	1936	5	+	Arabidopsis thaliana	cis-acting element involved in the abscisic acid responsiveness
BnPMEI100	P-box	CCTTTTG	1077	7	-	Oryza sativa	gibberellin-responsive element
BnPMEI100	GCN4_motif	TGAGTCA	1523	7	-	Oryza sativa	cis-regulatory element involved in endosperm expression
BnPMEI100	GCN4_motif	TGAGTCA	1570	7	-	Oryza sativa	cis-regulatory element involved in endosperm expression
BnPMEI100	GCN4_motif	TGAGTCA	1613	7	-	Oryza sativa	cis-regulatory element involved in endosperm expression
BnPMEI100	Unnamed__1	CGTGG	277	5	+	Zea mays
BnPMEI100	Unnamed__1	CGTGG	1937	5	+	Zea mays
BnPMEI100	TATA-box	TATAA	760	5	-	Arabidopsis thaliana	core promoter element around -30 of transcription start
BnPMEI100	TATA-box	TATA	761	4	+	Arabidopsis thaliana	core promoter element around -30 of transcription start
BnPMEI100	TATA-box	ccTATAAAaa	1230	9	-	Arabidopsis thaliana	core promoter element around -30 of transcription start
BnPMEI100	TATA-box	TATAAAA	1231	7	-	Pisum sativum	core promoter element around -30 of transcription start
BnPMEI100	TATA-box	TATAAA	1232	6	-	Helianthus annuus	core promoter element around -30 of transcription start
BnPMEI100	TATA-box	TATAA	1233	5	-	Arabidopsis thaliana	core promoter element around -30 of transcription start
BnPMEI100	TATA-box	TATA	1234	4	-	Arabidopsis thaliana	core promoter element around -30 of transcription start
BnPMEI100	TATA-box	ccTATAAAaa	1253	9	-	Arabidopsis thaliana	core promoter element around -30 of transcription start
BnPMEI100	TATA-box	TATAAAA	1254	7	-	Pisum sativum	core promoter element around -30 of transcription start
BnPMEI100	TATA-box	TATAAA	1255	6	-	Helianthus annuus	core promoter element around -30 of transcription start
BnPMEI100	TATA-box	TATAA	1256	5	-	Arabidopsis thaliana	core promoter element around -30 of transcription start
BnPMEI100	TATA-box	TATA	1257	4	-	Arabidopsis thaliana	core promoter element around -30 of transcription start
BnPMEI100	TATA-box	TATAA	1716	5	-	Arabidopsis thaliana	core promoter element around -30 of transcription start
BnPMEI100	TATA-box	TATA	1717	4	-	Arabidopsis thaliana	core promoter element around -30 of transcription start
BnPMEI100	STRE	AGGGG	123	5	+	Arabidopsis thaliana
BnPMEI100	STRE	AGGGG	1278	5	+	Arabidopsis thaliana
BnPMEI100	STRE	AGGGG	1673	5	+	Arabidopsis thaliana
BnPMEI100	TGA-element	AACGAC	854	6	-	Brassica oleracea	auxin-responsive element
BnPMEI100	TGA-element	AACGAC	1556	6	-	Brassica oleracea	auxin-responsive element
BnPMEI100	Gap-box	CAAATGAA(A/G)A	1198	9.5	+	Arabidopsis thaliana	part of a light responsive element
BnPMEI101	TATA-box	ATTATA	142	6	+	Brassica napus	core promoter element around -30 of transcription start
BnPMEI101	TATA-box	TATAA	143	5	-	Arabidopsis thaliana	core promoter element around -30 of transcription start
BnPMEI101	TATA-box	TATA	144	4	+	Arabidopsis thaliana	core promoter element around -30 of transcription start
BnPMEI101	TATA-box	ATATAT	255	6	+	Brassica napus	core promoter element around -30 of transcription start
BnPMEI101	TATA-box	TATA	256	4	+	Arabidopsis thaliana	core promoter element around -30 of transcription start
BnPMEI101	TATA-box	TATAAA	317	6	-	Helianthus annuus	core promoter element around -30 of transcription start
BnPMEI101	TATA-box	TATAA	318	5	-	Arabidopsis thaliana	core promoter element around -30 of transcription start
BnPMEI101	TATA-box	TATA	319	4	+	Arabidopsis thaliana	core promoter element around -30 of transcription start
BnPMEI101	TATA-box	ATATAA	337	6	+	Brassica oleracea	core promoter element around -30 of transcription start
BnPMEI101	TATA-box	TATA	338	4	+	Arabidopsis thaliana	core promoter element around -30 of transcription start
BnPMEI101	TATA-box	TATATAA	483	7	-	Arabidopsis thaliana	core promoter element around -30 of transcription start
BnPMEI101	TATA-box	TATATA	484	6	+	Arabidopsis thaliana	core promoter element around -30 of transcription start
BnPMEI101	TATA-box	ATATAT	485	6	+	Brassica napus	core promoter element around -30 of transcription start
BnPMEI101	TATA-box	TATATA	486	6	+	Arabidopsis thaliana	core promoter element around -30 of transcription start
BnPMEI101	TATA-box	ATATAT	487	6	+	Brassica napus	core promoter element around -30 of transcription start
BnPMEI101	TATA-box	TATA	488	4	+	Arabidopsis thaliana	core promoter element around -30 of transcription start
BnPMEI101	TATA-box	TATA	679	4	+	Arabidopsis thaliana	core promoter element around -30 of transcription start
BnPMEI101	TATA-box	TATA	911	4	+	Arabidopsis thaliana	core promoter element around -30 of transcription start
BnPMEI101	TATA-box	TATA	995	4	+	Arabidopsis thaliana	core promoter element around -30 of transcription start
BnPMEI101	TATA-box	TATA	1557	4	-	Arabidopsis thaliana	core promoter element around -30 of transcription start
BnPMEI101	TATA-box	TATATA	1563	6	-	Arabidopsis thaliana	core promoter element around -30 of transcription start
BnPMEI101	TATA-box	TATA	1565	4	-	Arabidopsis thaliana	core promoter element around -30 of transcription start
BnPMEI101	TATA-box	ATTATA	1767	6	+	Brassica napus	core promoter element around -30 of transcription start
BnPMEI101	TATA-box	TATAA	1768	5	-	Arabidopsis thaliana	core promoter element around -30 of transcription start
BnPMEI101	TATA-box	TATA	1769	4	-	Arabidopsis thaliana	core promoter element around -30 of transcription start
BnPMEI101	TATA-box	TATATAA	1778	7	-	Arabidopsis thaliana	core promoter element around -30 of transcription start
BnPMEI101	TATA-box	TATATA	1779	6	-	Arabidopsis thaliana	core promoter element around -30 of transcription start
BnPMEI101	TATA-box	ATATAA	1780	6	+	Brassica oleracea	core promoter element around -30 of transcription start
BnPMEI101	TATA-box	TATA	1781	4	-	Arabidopsis thaliana	core promoter element around -30 of transcription start
BnPMEI101	TATA-box	TATAA	1787	5	-	Arabidopsis thaliana	core promoter element around -30 of transcription start
BnPMEI101	TATA-box	TATA	1788	4	-	Arabidopsis thaliana	core promoter element around -30 of transcription start
BnPMEI101	TATA-box	TATA	1821	4	-	Arabidopsis thaliana	core promoter element around -30 of transcription start
BnPMEI101	TATA-box	TATA	1971	4	-	Arabidopsis thaliana	core promoter element around -30 of transcription start
BnPMEI101	ARE	AAACCA	818	6	+	Zea mays	cis-acting regulatory element essential for the anaerobic induction
BnPMEI101	ARE	AAACCA	1992	6	+	Zea mays	cis-acting regulatory element essential for the anaerobic induction
BnPMEI101	ABRE	ACGTG	1269	5	-	Arabidopsis thaliana	cis-acting element involved in the abscisic acid responsiveness
BnPMEI101	ABRE	ACGTG	1605	5	+	Arabidopsis thaliana	cis-acting element involved in the abscisic acid responsiveness
BnPMEI101	Unnamed__1	CGTGG	1613	5	-	Zea mays
BnPMEI101	Unnamed__6	taTAAATATct	484	10	+	Zea mays
BnPMEI101	P-box	CCTTTTG	222	7	-	Oryza sativa	gibberellin-responsive element
BnPMEI101	P-box	CCTTTTG	639	7	-	Oryza sativa	gibberellin-responsive element
BnPMEI101	P-box	CCTTTTG	1385	7	-	Oryza sativa	gibberellin-responsive element
BnPMEI101	P-box	CCTTTTG	1668	7	+	Oryza sativa	gibberellin-responsive element
BnPMEI101	O2-site	GATGATGTGG	160	9	-	Zea mays	cis-acting regulatory element involved in zein metabolism regulation
BnPMEI101	O2-site	GATGATGTGG	696	9	+	Zea mays	cis-acting regulatory element involved in zein metabolism regulation
BnPMEI101	TCA-element	TCAGAAGAGG	163	9	-	Brassica oleracea	cis-acting element involved in salicylic acid responsiveness
BnPMEI101	AT~TATA-box	TATATA	484	6	+	Arabidopsis thaliana
BnPMEI101	AT~TATA-box	TATATA	486	6	+	Arabidopsis thaliana
BnPMEI101	AT~TATA-box	TATATA	1563	6	-	Arabidopsis thaliana
BnPMEI101	AT~TATA-box	TATATA	1779	6	-	Arabidopsis thaliana
BnPMEI101	GTGGC-motif	GATTCTGTGGC	1682	10	+	Spinacia oleracea	part of a light responsive element
BnPMEI101	G-box	CACGAC	1108	6	+	Zea mays	cis-acting regulatory element involved in light responsiveness
BnPMEI101	G-box	CACGTC	1269	6	+	Zea mays	cis-acting regulatory element involved in light responsiveness
BnPMEI101	G-box	TACGTG	1604	6	+	Arabidopsis thaliana	cis-acting regulatory element involved in light responsiveness
BnPMEI101	MYB-like sequence	TAACCA	1889	6	+	Arabidopsis thaliana
BnPMEI101	CAAT-box	CAAAT	94	5	-	Pisum sativum	common cis-acting element in promoter and enhancer regions
BnPMEI101	CAAT-box	CAAAT	252	5	+	Pisum sativum	common cis-acting element in promoter and enhancer regions
BnPMEI101	CAAT-box	CAAAT	322	5	-	Pisum sativum	common cis-acting element in promoter and enhancer regions
BnPMEI101	CAAT-box	CCAAT	328	5	-	Arabidopsis thaliana	common cis-acting element in promoter and enhancer regions
BnPMEI101	CAAT-box	CAAT	521	4	-	Nicotiana glutinosa
BnPMEI101	CAAT-box	CAAT	775	4	-	Nicotiana glutinosa
BnPMEI101	CAAT-box	CAAT	833	4	+	Nicotiana glutinosa
BnPMEI101	CAAT-box	CAAT	871	4	+	Nicotiana glutinosa
BnPMEI101	CAAT-box	CAAAT	953	5	+	Pisum sativum	common cis-acting element in promoter and enhancer regions
BnPMEI101	CAAT-box	CCAAT	1059	5	+	Arabidopsis thaliana	common cis-acting element in promoter and enhancer regions
BnPMEI101	CAAT-box	CAAT	1060	4	+	Nicotiana glutinosa
BnPMEI101	CAAT-box	CAAT	1119	4	+	Nicotiana glutinosa
BnPMEI101	CAAT-box	CAAT	1146	4	+	Nicotiana glutinosa
BnPMEI101	CAAT-box	CAAAT	1548	5	-	Pisum sativum	common cis-acting element in promoter and enhancer regions
BnPMEI101	CAAT-box	CAAT	1593	4	+	Nicotiana glutinosa
BnPMEI101	CAAT-box	CAAT	1618	4	+	Nicotiana glutinosa
BnPMEI101	CAAT-box	CAAAT	1620	5	-	Pisum sativum	common cis-acting element in promoter and enhancer regions
BnPMEI101	CAAT-box	CAAT	1646	4	-	Nicotiana glutinosa
BnPMEI101	CAAT-box	CAAT	1711	4	-	Nicotiana glutinosa
BnPMEI101	CAAT-box	CCAAT	1738	5	+	Arabidopsis thaliana	common cis-acting element in promoter and enhancer regions
BnPMEI101	CAAT-box	CAAT	1739	4	+	Nicotiana glutinosa
BnPMEI101	CAAT-box	CAAT	1912	4	+	Nicotiana glutinosa
BnPMEI101	CAAT-box	CAAT	1953	4	+	Nicotiana glutinosa
BnPMEI101	CAAT-box	CAAT	1957	4	+	Nicotiana glutinosa
BnPMEI101	ERE	ATTTTAAA	196	8	+	Nicotiana glutinos
BnPMEI101	ERE	ATTTCATA	376	8	+	Nicotiana glutinos
BnPMEI101	LTR	CCGAAA	884	6	-	Hordeum vulgare	cis-acting element involved in low-temperature responsiveness
BnPMEI101	Unnamed__4	CTCC	106	4	-	Petroselinum hortense
BnPMEI101	Unnamed__4	CTCC	551	4	-	Petroselinum hortense
BnPMEI101	Unnamed__4	CTCC	1040	4	-	Petroselinum hortense
BnPMEI101	Unnamed__4	CTCC	1170	4	+	Petroselinum hortense
BnPMEI101	Unnamed__4	CTCC	1191	4	+	Petroselinum hortense
BnPMEI101	Unnamed__4	CTCC	1420	4	+	Petroselinum hortense
BnPMEI101	Unnamed__4	CTCC	1484	4	-	Petroselinum hortense
BnPMEI101	Unnamed__4	CTCC	1510	4	-	Petroselinum hortense
BnPMEI101	Unnamed__4	CTCC	1661	4	+	Petroselinum hortense
BnPMEI101	AE-box	AGAAACTT	266	8	-	Arabidopsis thaliana	part of a module for light response
BnPMEI101	GT1-motif	GGTTAAT	1009	7	+	Avena sativa	light responsive element
BnPMEI101	LAMP-element	CTTTATCA	75	8	-	Pisum sativum	part of a light responsive element
BnPMEI101	Box 4	ATTAAT	295	6	+	Petroselinum crispum	part of a conserved DNA module involved in light responsiveness
BnPMEI101	Box 4	ATTAAT	1791	6	-	Petroselinum crispum	part of a conserved DNA module involved in light responsiveness
BnPMEI101		motif_sequence	106	4	-	organism	short_function
BnPMEI101		motif_sequence	111	4	-	organism	short_function
BnPMEI101		motif_sequence	164	4	+	organism	short_function
BnPMEI101		motif_sequence	204	4	-	organism	short_function
BnPMEI101		motif_sequence	344	4	-	organism	short_function
BnPMEI101		motif_sequence	394	4	+	organism	short_function
BnPMEI101		motif_sequence	559	4	+	organism	short_function
BnPMEI101		motif_sequence	712	4	+	organism	short_function
BnPMEI101		motif_sequence	866	4	+	organism	short_function
BnPMEI101		motif_sequence	1019	4	-	organism	short_function
BnPMEI101		motif_sequence	1239	4	+	organism	short_function
BnPMEI101		motif_sequence	1575	4	+	organism	short_function
BnPMEI101		motif_sequence	1917	4	+	organism	short_function
BnPMEI101	ABRE4	CACGTA	1604	6	-	Zea mays
BnPMEI101	as-1	TGACG	588	5	+	Arabidopsis thaliana
BnPMEI101	as-1	TGACG	1252	5	-	Arabidopsis thaliana
BnPMEI101	as-1	TGACG	1673	5	+	Arabidopsis thaliana
BnPMEI101	MYB	TAACCA	1889	6	+	Arabidopsis thaliana
BnPMEI101	ABRE3a	TACGTG	1604	6	+	Zea mays
BnPMEI101	MYC	CATGTG	12	6	-	Arabidopsis thaliana
BnPMEI101	MYC	CATTTG	93	6	+	Arabidopsis thaliana
BnPMEI101	MYC	CATTTG	1547	6	+	Arabidopsis thaliana
BnPMEI101	WRE3	CCACCT	1086	6	+	Pisum sativum
BnPMEI101	TGACG-motif	TGACG	588	5	+	Hordeum vulgare	cis-acting regulatory element involved in the MeJA-responsiveness
BnPMEI101	TGACG-motif	TGACG	1252	5	-	Hordeum vulgare	cis-acting regulatory element involved in the MeJA-responsiveness
BnPMEI101	TGACG-motif	TGACG	1673	5	+	Hordeum vulgare	cis-acting regulatory element involved in the MeJA-responsiveness
BnPMEI101	CGTCA-motif	CGTCA	588	5	-	Hordeum vulgare	cis-acting regulatory element involved in the MeJA-responsiveness
BnPMEI101	CGTCA-motif	CGTCA	1252	5	+	Hordeum vulgare	cis-acting regulatory element involved in the MeJA-responsiveness
BnPMEI101	CGTCA-motif	CGTCA	1673	5	-	Hordeum vulgare	cis-acting regulatory element involved in the MeJA-responsiveness
BnPMEI101	TCT-motif	TCTTAC	1529	6	-	Arabidopsis thaliana	part of a light responsive element
BnPMEI101	AAGAA-motif	GAAAGAA	46	7	+	Avena sativa
BnPMEI101	AAGAA-motif	GAAAGAA	270	7	-	Avena sativa
BnPMEI101	MRE	AACCTAA	1372	7	+	Petroselinum crispum	MYB binding site involved in light responsiveness
BnPMEI102	MYC	CATTTG	116	6	-	Arabidopsis thaliana
BnPMEI102	MYC	CATTTG	281	6	-	Arabidopsis thaliana
BnPMEI102	MYC	CAATTG	1238	6	-	Arabidopsis thaliana
BnPMEI102	MYC	CATTTG	1248	6	-	Arabidopsis thaliana
BnPMEI102	MYC	CAATTG	1777	6	-	Arabidopsis thaliana
BnPMEI102	TCT-motif	TCTTAC	1718	6	+	Arabidopsis thaliana	part of a light responsive element
BnPMEI102	TCT-motif	TCTTAC	1856	6	+	Arabidopsis thaliana	part of a light responsive element
BnPMEI102	AAGAA-motif	gGTAAAGAAA	1173	9	-	Avena sativa
BnPMEI102	F-box	CTATTCTCATT	1546	10	-	Lycopersicon esculentum
BnPMEI102	TC-rich repeats	GTTTTCTTAC	397	9	+	Nicotiana tabacum	cis-acting element involved in defense and stress responsiveness
BnPMEI102	MRE	AACCTAA	1909	7	+	Petroselinum crispum	MYB binding site involved in light responsiveness
BnPMEI102	Box 4	ATTAAT	1371	6	-	Petroselinum crispum	part of a conserved DNA module involved in light responsiveness
BnPMEI102	Box 4	ATTAAT	1640	6	-	Petroselinum crispum	part of a conserved DNA module involved in light responsiveness
BnPMEI102	Myb-binding site	CAACAG	1802	6	+	Nicotiana tabacum
BnPMEI102	Myb-binding site	CAACAG	1928	6	-	Nicotiana tabacum
BnPMEI102		motif_sequence	145	4	+	organism	short_function
BnPMEI102		motif_sequence	348	4	-	organism	short_function
BnPMEI102		motif_sequence	361	4	+	organism	short_function
BnPMEI102		motif_sequence	436	4	+	organism	short_function
BnPMEI102		motif_sequence	581	4	+	organism	short_function
BnPMEI102		motif_sequence	760	4	-	organism	short_function
BnPMEI102		motif_sequence	986	4	+	organism	short_function
BnPMEI102		motif_sequence	996	4	+	organism	short_function
BnPMEI102		motif_sequence	1031	4	+	organism	short_function
BnPMEI102		motif_sequence	1259	4	-	organism	short_function
BnPMEI102		motif_sequence	1810	4	+	organism	short_function
BnPMEI102		motif_sequence	1812	4	-	organism	short_function
BnPMEI102		motif_sequence	1876	4	-	organism	short_function
BnPMEI102	ABRE4	CACGTA	369	6	+	Zea mays
BnPMEI102	ABRE4	CACGTA	381	6	+	Zea mays
BnPMEI102	W box	TTGACC	286	6	-	Arabidopsis thaliana
BnPMEI102	W box	TTGACC	1685	6	+	Arabidopsis thaliana
BnPMEI102	W box	TTGACC	1711	6	+	Arabidopsis thaliana
BnPMEI102	MYB	TAACCA	621	6	-	Arabidopsis thaliana
BnPMEI102	MYB	TAACCA	746	6	-	Arabidopsis thaliana
BnPMEI102	MYB	TAACCA	795	6	-	Arabidopsis thaliana
BnPMEI102	MYB	TAACCA	1554	6	+	Arabidopsis thaliana
BnPMEI102	MYB	CAACAG	1802	6	+	Arabidopsis thaliana
BnPMEI102	MYB	TAACCA	1847	6	+	Arabidopsis thaliana
BnPMEI102	MYB	CAACAG	1928	6	-	Arabidopsis thaliana
BnPMEI102	ABRE3a	TACGTG	369	6	-	Zea mays
BnPMEI102	ABRE3a	TACGTG	381	6	-	Zea mays
BnPMEI102	Myb	CAACTG	1513	6	+	Arabidopsis thaliana
BnPMEI102	AT~TATA-box	TATATA	947	6	+	Arabidopsis thaliana
BnPMEI102	AT~TATA-box	TATATA	1354	6	-	Arabidopsis thaliana
BnPMEI102	AT~TATA-box	TATATA	1356	6	-	Arabidopsis thaliana
BnPMEI102	AT~TATA-box	TATATA	1934	6	-	Arabidopsis thaliana
BnPMEI102	AT~TATA-box	TATATA	1936	6	-	Arabidopsis thaliana
BnPMEI102	AT~TATA-box	TATATA	1938	6	-	Arabidopsis thaliana
BnPMEI102	TATA	TATAAAAT	949	8	+	Arabidopsis thaliana
BnPMEI102	G-box	TACGTG	369	6	-	Arabidopsis thaliana	cis-acting regulatory element involved in light responsiveness
BnPMEI102	G-box	TACGTG	381	6	-	Arabidopsis thaliana	cis-acting regulatory element involved in light responsiveness
BnPMEI102	MYB-like sequence	TAACCA	621	6	-	Arabidopsis thaliana
BnPMEI102	MYB-like sequence	TAACCA	746	6	-	Arabidopsis thaliana
BnPMEI102	MYB-like sequence	TAACCA	795	6	-	Arabidopsis thaliana
BnPMEI102	MYB-like sequence	TAACCA	1554	6	+	Arabidopsis thaliana
BnPMEI102	MYB-like sequence	TAACCA	1847	6	+	Arabidopsis thaliana
BnPMEI102	GARE-motif	TCTGTTG	1927	7	+	Brassica oleracea	gibberellin-responsive element
BnPMEI102	MYB recognition site	CCGTTG	1494	6	+	Arabidopsis thaliana
BnPMEI102	MBS	CAACTG	1513	6	+	Arabidopsis thaliana	MYB binding site involved in drought-inducibility
BnPMEI102	CAAT-box	CAAT	31	4	-	Nicotiana glutinosa
BnPMEI102	CAAT-box	CAAT	111	4	-	Nicotiana glutinosa
BnPMEI102	CAAT-box	CAAAT	116	5	+	Pisum sativum	common cis-acting element in promoter and enhancer regions
BnPMEI102	CAAT-box	CAAT	128	4	-	Nicotiana glutinosa
BnPMEI102	CAAT-box	CAAAT	164	5	+	Pisum sativum	common cis-acting element in promoter and enhancer regions
BnPMEI102	CAAT-box	CAAAT	220	5	-	Pisum sativum	common cis-acting element in promoter and enhancer regions
BnPMEI102	CAAT-box	CCAAT	273	5	+	Arabidopsis thaliana	common cis-acting element in promoter and enhancer regions
BnPMEI102	CAAT-box	CAAT	274	4	+	Nicotiana glutinosa
BnPMEI102	CAAT-box	CAAAT	281	5	+	Pisum sativum	common cis-acting element in promoter and enhancer regions
BnPMEI102	CAAT-box	CAAT	289	4	+	Nicotiana glutinosa
BnPMEI102	CAAT-box	CCAAT	316	5	-	Arabidopsis thaliana	common cis-acting element in promoter and enhancer regions
BnPMEI102	CAAT-box	CAAT	464	4	+	Nicotiana glutinosa
BnPMEI102	CAAT-box	CAAT	481	4	+	Nicotiana glutinosa
BnPMEI102	CAAT-box	CAAAT	682	5	+	Pisum sativum	common cis-acting element in promoter and enhancer regions
BnPMEI102	CAAT-box	CAAT	740	4	-	Nicotiana glutinosa
BnPMEI102	CAAT-box	CAAAT	756	5	-	Pisum sativum	common cis-acting element in promoter and enhancer regions
BnPMEI102	CAAT-box	CAAAT	792	5	-	Pisum sativum	common cis-acting element in promoter and enhancer regions
BnPMEI102	CAAT-box	CAAT	866	4	-	Nicotiana glutinosa
BnPMEI102	CAAT-box	CAAAT	875	5	+	Pisum sativum	common cis-acting element in promoter and enhancer regions
BnPMEI102	CAAT-box	CAAT	933	4	+	Nicotiana glutinosa
BnPMEI102	CAAT-box	CCAAT	1026	5	+	Arabidopsis thaliana	common cis-acting element in promoter and enhancer regions
BnPMEI102	CAAT-box	CAAT	1027	4	+	Nicotiana glutinosa
BnPMEI102	CAAT-box	CAAT	1042	4	+	Nicotiana glutinosa
BnPMEI102	CAAT-box	CAAT	1151	4	+	Nicotiana glutinosa
BnPMEI102	CAAT-box	CAAAT	1195	5	+	Pisum sativum	common cis-acting element in promoter and enhancer regions
BnPMEI102	CAAT-box	CAAAT	1208	5	+	Pisum sativum	common cis-acting element in promoter and enhancer regions
BnPMEI102	CAAT-box	CAAT	1217	4	+	Nicotiana glutinosa
BnPMEI102	CAAT-box	CCAAT	1237	5	+	Arabidopsis thaliana	common cis-acting element in promoter and enhancer regions
BnPMEI102	CAAT-box	CAAT	1238	4	+	Nicotiana glutinosa
BnPMEI102	CAAT-box	CCAAT	1240	5	-	Arabidopsis thaliana	common cis-acting element in promoter and enhancer regions
BnPMEI102	CAAT-box	CAAAT	1248	5	+	Pisum sativum	common cis-acting element in promoter and enhancer regions
BnPMEI102	CAAT-box	CCAAT	1281	5	-	Arabidopsis thaliana	common cis-acting element in promoter and enhancer regions
BnPMEI102	CAAT-box	CAAT	1317	4	-	Nicotiana glutinosa
BnPMEI102	CAAT-box	CAAT	1325	4	-	Nicotiana glutinosa
BnPMEI102	CAAT-box	CAAAT	1368	5	+	Pisum sativum	common cis-acting element in promoter and enhancer regions
BnPMEI102	CAAT-box	CAAT	1391	4	+	Nicotiana glutinosa
BnPMEI102	CAAT-box	CAAT	1409	4	+	Nicotiana glutinosa
BnPMEI102	CAAT-box	CAAAT	1475	5	+	Pisum sativum	common cis-acting element in promoter and enhancer regions
BnPMEI102	CAAT-box	CAAT	1485	4	+	Nicotiana glutinosa
BnPMEI102	CAAT-box	CCAAT	1544	5	+	Arabidopsis thaliana	common cis-acting element in promoter and enhancer regions
BnPMEI102	CAAT-box	CAAT	1545	4	+	Nicotiana glutinosa
BnPMEI102	CAAT-box	CCAAT	1654	5	-	Arabidopsis thaliana	common cis-acting element in promoter and enhancer regions
BnPMEI102	CAAT-box	CAAT	1763	4	-	Nicotiana glutinosa
BnPMEI102	CAAT-box	CAAT	1777	4	+	Nicotiana glutinosa
BnPMEI102	CAAT-box	CAAT	1779	4	-	Nicotiana glutinosa
BnPMEI102	CAAT-box	CAAT	1900	4	+	Nicotiana glutinosa
BnPMEI102	CAAT-box	CAAT	1969	4	+	Nicotiana glutinosa
BnPMEI102	CAAT-box	CAAAT	1985	5	-	Pisum sativum	common cis-acting element in promoter and enhancer regions
BnPMEI102	WUN-motif	AAATTTCTT	683	9	+	Nicotiana glutinosa
BnPMEI102	I-box	AAGATAAGGCT	181	10	+	Gossypium hirsutum	part of a light responsive element
BnPMEI102	I-box	cGATAAGGCG	182	9	+	Zea mays	part of a light responsive element
BnPMEI102	GT1-motif	GGTTAAT	747	7	+	Avena sativa	light responsive element
BnPMEI102	AE-box	AGAAACAA	1190	8	+	Arabidopsis thaliana	part of a module for light response
BnPMEI102	LTR	CCGAAA	340	6	+	Hordeum vulgare	cis-acting element involved in low-temperature responsiveness
BnPMEI102	LTR	CCGAAA	528	6	-	Hordeum vulgare	cis-acting element involved in low-temperature responsiveness
BnPMEI102	LTR	CCGAAA	545	6	-	Hordeum vulgare	cis-acting element involved in low-temperature responsiveness
BnPMEI102	LTR	CCGAAA	627	6	-	Hordeum vulgare	cis-acting element involved in low-temperature responsiveness
BnPMEI102	LTR	CCGAAA	1079	6	-	Hordeum vulgare	cis-acting element involved in low-temperature responsiveness
BnPMEI102	LTR	CCGAAA	1093	6	-	Hordeum vulgare	cis-acting element involved in low-temperature responsiveness
BnPMEI102	Unnamed__4	CTCC	338	4	+	Petroselinum hortense
BnPMEI102	Unnamed__4	CTCC	348	4	-	Petroselinum hortense
BnPMEI102	Unnamed__4	CTCC	418	4	-	Petroselinum hortense
BnPMEI102	Unnamed__4	CTCC	443	4	-	Petroselinum hortense
BnPMEI102	Unnamed__4	CTCC	1894	4	+	Petroselinum hortense
BnPMEI102	ATCT-motif	AATCTAATCC	351	9	+	Pisum sativum	part of a conserved DNA module involved in light responsiveness
BnPMEI102	TATA-box	TATA	51	4	+	Arabidopsis thaliana	core promoter element around -30 of transcription start
BnPMEI102	TATA-box	ATTATA	193	6	+	Brassica napus	core promoter element around -30 of transcription start
BnPMEI102	TATA-box	TATAA	194	5	-	Arabidopsis thaliana	core promoter element around -30 of transcription start
BnPMEI102	TATA-box	TATA	195	4	+	Arabidopsis thaliana	core promoter element around -30 of transcription start
BnPMEI102	TATA-box	TATACA	251	6	-	Helianthus annuus	core promoter element around -30 of transcription start
BnPMEI102	TATA-box	TATA	253	4	+	Arabidopsis thaliana	core promoter element around -30 of transcription start
BnPMEI102	TATA-box	TATA	551	4	+	Arabidopsis thaliana	core promoter element around -30 of transcription start
BnPMEI102	TATA-box	TATA	559	4	+	Arabidopsis thaliana	core promoter element around -30 of transcription start
BnPMEI102	TATA-box	TATTTAAA	693	8	+	Arabidopsis thaliana	core promoter element around -30 of transcription start
BnPMEI102	TATA-box	ATATAA	702	6	+	Brassica oleracea	core promoter element around -30 of transcription start
BnPMEI102	TATA-box	TATA	703	4	+	Arabidopsis thaliana	core promoter element around -30 of transcription start
BnPMEI102	TATA-box	TATACA	899	6	-	Helianthus annuus	core promoter element around -30 of transcription start
BnPMEI102	TATA-box	TATA	901	4	+	Arabidopsis thaliana	core promoter element around -30 of transcription start
BnPMEI102	TATA-box	ATATAA	935	6	+	Brassica oleracea	core promoter element around -30 of transcription start
BnPMEI102	TATA-box	TATA	936	4	+	Arabidopsis thaliana	core promoter element around -30 of transcription start
BnPMEI102	TATA-box	TATATAA	946	7	-	Arabidopsis thaliana	core promoter element around -30 of transcription start
BnPMEI102	TATA-box	TATATA	947	6	+	Arabidopsis thaliana	core promoter element around -30 of transcription start
BnPMEI102	TATA-box	ATATAA	948	6	+	Brassica oleracea	core promoter element around -30 of transcription start
BnPMEI102	TATA-box	TATA	949	4	+	Arabidopsis thaliana	core promoter element around -30 of transcription start
BnPMEI102	TATA-box	TATA	970	4	+	Arabidopsis thaliana	core promoter element around -30 of transcription start
BnPMEI102	TATA-box	ATTATA	977	6	+	Brassica napus	core promoter element around -30 of transcription start
BnPMEI102	TATA-box	TATAA	978	5	-	Arabidopsis thaliana	core promoter element around -30 of transcription start
BnPMEI102	TATA-box	TATA	979	4	+	Arabidopsis thaliana	core promoter element around -30 of transcription start
BnPMEI102	TATA-box	taTATAAAtc	1262	9	-	Arabidopsis thaliana	core promoter element around -30 of transcription start
BnPMEI102	TATA-box	TATAAAT	1263	7	-	Brassica juncea	core promoter element around -30 of transcription start
BnPMEI102	TATA-box	TATAAA	1264	6	-	Helianthus annuus	core promoter element around -30 of transcription start
BnPMEI102	TATA-box	TATAA	1265	5	-	Arabidopsis thaliana	core promoter element around -30 of transcription start
BnPMEI102	TATA-box	TATA	1266	4	-	Arabidopsis thaliana	core promoter element around -30 of transcription start
BnPMEI102	TATA-box	ATATAT	1353	6	-	Brassica napus	core promoter element around -30 of transcription start
BnPMEI102	TATA-box	TATATA	1354	6	-	Arabidopsis thaliana	core promoter element around -30 of transcription start
BnPMEI102	TATA-box	ATATAT	1355	6	-	Brassica napus	core promoter element around -30 of transcription start
BnPMEI102	TATA-box	TATATA	1356	6	-	Arabidopsis thaliana	core promoter element around -30 of transcription start
BnPMEI102	TATA-box	TATA	1358	4	-	Arabidopsis thaliana	core promoter element around -30 of transcription start
BnPMEI102	TATA-box	ATTATA	1393	6	+	Brassica napus	core promoter element around -30 of transcription start
BnPMEI102	TATA-box	TATAA	1394	5	-	Arabidopsis thaliana	core promoter element around -30 of transcription start
BnPMEI102	TATA-box	TATA	1395	4	-	Arabidopsis thaliana	core promoter element around -30 of transcription start
BnPMEI102	TATA-box	ATATAA	1478	6	+	Brassica oleracea	core promoter element around -30 of transcription start
BnPMEI102	TATA-box	TATA	1479	4	-	Arabidopsis thaliana	core promoter element around -30 of transcription start
BnPMEI102	TATA-box	ATATAT	1505	6	-	Brassica napus	core promoter element around -30 of transcription start
BnPMEI102	TATA-box	TATA	1506	4	-	Arabidopsis thaliana	core promoter element around -30 of transcription start
BnPMEI102	TATA-box	ATTATA	1622	6	+	Brassica napus	core promoter element around -30 of transcription start
BnPMEI102	TATA-box	TATAA	1623	5	-	Arabidopsis thaliana	core promoter element around -30 of transcription start
BnPMEI102	TATA-box	TATA	1624	4	-	Arabidopsis thaliana	core promoter element around -30 of transcription start
BnPMEI102	TATA-box	ATATAT	1694	6	-	Brassica napus	core promoter element around -30 of transcription start
BnPMEI102	TATA-box	TATA	1695	4	-	Arabidopsis thaliana	core promoter element around -30 of transcription start
BnPMEI102	TATA-box	ATTATA	1698	6	+	Brassica napus	core promoter element around -30 of transcription start
BnPMEI102	TATA-box	TATAA	1699	5	-	Arabidopsis thaliana	core promoter element around -30 of transcription start
BnPMEI102	TATA-box	TATA	1700	4	-	Arabidopsis thaliana	core promoter element around -30 of transcription start
BnPMEI102	TATA-box	TATACA	1750	6	-	Helianthus annuus	core promoter element around -30 of transcription start
BnPMEI102	TATA-box	TATA	1752	4	-	Arabidopsis thaliana	core promoter element around -30 of transcription start
BnPMEI102	TATA-box	TATAA	1788	5	-	Arabidopsis thaliana	core promoter element around -30 of transcription start
BnPMEI102	TATA-box	TATA	1789	4	-	Arabidopsis thaliana	core promoter element around -30 of transcription start
BnPMEI102	TATA-box	TATA	1828	4	-	Arabidopsis thaliana	core promoter element around -30 of transcription start
BnPMEI102	TATA-box	TATA	1836	4	-	Arabidopsis thaliana	core promoter element around -30 of transcription start
BnPMEI102	TATA-box	ATATAT	1880	6	-	Brassica napus	core promoter element around -30 of transcription start
BnPMEI102	TATA-box	TATA	1881	4	-	Arabidopsis thaliana	core promoter element around -30 of transcription start
BnPMEI102	TATA-box	ATATAA	1902	6	+	Brassica oleracea	core promoter element around -30 of transcription start
BnPMEI102	TATA-box	TATA	1903	4	-	Arabidopsis thaliana	core promoter element around -30 of transcription start
BnPMEI102	TATA-box	TATACA	1932	6	-	Helianthus annuus	core promoter element around -30 of transcription start
BnPMEI102	TATA-box	TATATA	1934	6	-	Arabidopsis thaliana	core promoter element around -30 of transcription start
BnPMEI102	TATA-box	ATATAT	1935	6	-	Brassica napus	core promoter element around -30 of transcription start
BnPMEI102	TATA-box	TATATA	1936	6	-	Arabidopsis thaliana	core promoter element around -30 of transcription start
BnPMEI102	TATA-box	ATATAT	1937	6	-	Brassica napus	core promoter element around -30 of transcription start
BnPMEI102	TATA-box	TATATA	1938	6	-	Arabidopsis thaliana	core promoter element around -30 of transcription start
BnPMEI102	TATA-box	ATATAA	1939	6	+	Brassica oleracea	core promoter element around -30 of transcription start
BnPMEI102	TATA-box	TATA	1940	4	-	Arabidopsis thaliana	core promoter element around -30 of transcription start
BnPMEI102	TATA-box	ATATAA	1979	6	+	Brassica oleracea	core promoter element around -30 of transcription start
BnPMEI102	TATA-box	TATA	1980	4	-	Arabidopsis thaliana	core promoter element around -30 of transcription start
BnPMEI102	CCAAT-box	CAACGG	1494	6	-	Hordeum vulgare	MYBHv1 binding site
BnPMEI102	STRE	AGGGG	486	5	+	Arabidopsis thaliana
BnPMEI102	STRE	AGGGG	1141	5	-	Arabidopsis thaliana
BnPMEI102	chs-CMA1a	TTACTTAA	715	8	-	Daucus carota	part of a light responsive element
BnPMEI102	chs-CMA1a	TTACTTAA	1344	8	-	Daucus carota	part of a light responsive element
BnPMEI102	ABRE	ACGTG	369	5	-	Arabidopsis thaliana	cis-acting element involved in the abscisic acid responsiveness
BnPMEI102	ABRE	GCAACGTGTC	372	9	+	Hordeum vulgare	cis-acting element involved in the abscisic acid responsiveness
BnPMEI102	ABRE	ACGTG	375	5	+	Arabidopsis thaliana	cis-acting element involved in the abscisic acid responsiveness
BnPMEI102	ABRE	GACACGTACGT	379	10	+	Oryza sativa	cis-acting element involved in the abscisic acid responsiveness
BnPMEI102	ABRE	ACGTG	381	5	-	Arabidopsis thaliana	cis-acting element involved in the abscisic acid responsiveness
BnPMEI102	ABRE	ACGTG	394	5	-	Arabidopsis thaliana	cis-acting element involved in the abscisic acid responsiveness
BnPMEI102	G-Box	CACGTT	374	6	-	Pisum sativum	cis-acting regulatory element involved in light responsiveness
BnPMEI102	G-Box	CACGTT	394	6	+	Pisum sativum	cis-acting regulatory element involved in light responsiveness
BnPMEI102	ARE	AAACCA	1336	6	+	Zea mays	cis-acting regulatory element essential for the anaerobic induction
BnPMEI102	ARE	AAACCA	1798	6	+	Zea mays	cis-acting regulatory element essential for the anaerobic induction
BnPMEI102	Unnamed__6	taTAAATATct	936	11	+	Zea mays
BnPMEI102	P-box	CCTTTTG	1671	7	-	Oryza sativa	gibberellin-responsive element
BnPMEI103	Myb-binding site	CAACAG	1957	6	+	Nicotiana tabacum
BnPMEI103	Box 4	ATTAAT	253	6	+	Petroselinum crispum	part of a conserved DNA module involved in light responsiveness
BnPMEI103	Box 4	ATTAAT	323	6	+	Petroselinum crispum	part of a conserved DNA module involved in light responsiveness
BnPMEI103	Box 4	ATTAAT	330	6	+	Petroselinum crispum	part of a conserved DNA module involved in light responsiveness
BnPMEI103	Box 4	ATTAAT	341	6	+	Petroselinum crispum	part of a conserved DNA module involved in light responsiveness
BnPMEI103	Box 4	ATTAAT	634	6	+	Petroselinum crispum	part of a conserved DNA module involved in light responsiveness
BnPMEI103	Box 4	ATTAAT	730	6	+	Petroselinum crispum	part of a conserved DNA module involved in light responsiveness
BnPMEI103	Box 4	ATTAAT	834	6	+	Petroselinum crispum	part of a conserved DNA module involved in light responsiveness
BnPMEI103	Box 4	ATTAAT	985	6	+	Petroselinum crispum	part of a conserved DNA module involved in light responsiveness
BnPMEI103	Box 4	ATTAAT	998	6	+	Petroselinum crispum	part of a conserved DNA module involved in light responsiveness
BnPMEI103	Box 4	ATTAAT	1278	6	-	Petroselinum crispum	part of a conserved DNA module involved in light responsiveness
BnPMEI103	Box 4	ATTAAT	1349	6	-	Petroselinum crispum	part of a conserved DNA module involved in light responsiveness
BnPMEI103		motif_sequence	1236	4	-	organism	short_function
BnPMEI103		motif_sequence	1345	4	-	organism	short_function
BnPMEI103		motif_sequence	1520	4	-	organism	short_function
BnPMEI103	GATA-motif	GATAGGG	665	7	+	Pisum sativum	part of a light responsive element
BnPMEI103	AT-rich element	ATAGAAATCAA	619	10	+	Glycine max	binding site of AT-rich DNA binding protein (ATBP-1)
BnPMEI103	W box	TTGACC	1578	6	-	Arabidopsis thaliana
BnPMEI103	W box	TTGACC	1831	6	+	Arabidopsis thaliana
BnPMEI103	W box	TTGACC	1841	6	+	Arabidopsis thaliana
BnPMEI103	MYB	TAACCA	1181	6	-	Arabidopsis thaliana
BnPMEI103	MYB	CAACCA	1190	6	-	Arabidopsis thaliana
BnPMEI103	MYB	CAACAG	1957	6	+	Arabidopsis thaliana
BnPMEI103	MYC	CATTTG	41	6	+	Arabidopsis thaliana
BnPMEI103	MYC	CATTTG	279	6	+	Arabidopsis thaliana
BnPMEI103	MYC	CATGTG	421	6	-	Arabidopsis thaliana
BnPMEI103	MYC	CATTTG	776	6	+	Arabidopsis thaliana
BnPMEI103	MYC	CATTTG	1039	6	+	Arabidopsis thaliana
BnPMEI103	MYC	CATGTG	1449	6	+	Arabidopsis thaliana
BnPMEI103	TC-rich repeats	GTTTTCTTAC	1781	9	+	Nicotiana tabacum	cis-acting element involved in defense and stress responsiveness
BnPMEI103	TC-rich repeats	ATTCTCTAAC	1979	9	+	Nicotiana tabacum	cis-acting element involved in defense and stress responsiveness
BnPMEI103	OCT	CGCGGATC	475	8	-	Zea mays
BnPMEI103	GA-motif	ATAGATAA	700	8	+	Arabidopsis thaliana	part of a light responsive element
BnPMEI103	chs-CMA1a	TTACTTAA	300	8	+	Daucus carota	part of a light responsive element
BnPMEI103	STRE	AGGGG	1494	5	+	Arabidopsis thaliana
BnPMEI103	TATA-box	TATAAATA	21	8	-	Daucus carota	core promoter element around -30 of transcription start
BnPMEI103	TATA-box	TATAAAT	22	7	-	Brassica juncea	core promoter element around -30 of transcription start
BnPMEI103	TATA-box	TATAAA	23	6	-	Helianthus annuus	core promoter element around -30 of transcription start
BnPMEI103	TATA-box	TATAA	24	5	-	Arabidopsis thaliana	core promoter element around -30 of transcription start
BnPMEI103	TATA-box	TATA	25	4	+	Arabidopsis thaliana	core promoter element around -30 of transcription start
BnPMEI103	TATA-box	TACAAAA	32	7	-	Oryza sativa	core promoter element around -30 of transcription start
BnPMEI103	TATA-box	ccTATAAAaa	55	9	+	Arabidopsis thaliana	core promoter element around -30 of transcription start
BnPMEI103	TATA-box	ATATAA	56	6	+	Brassica oleracea	core promoter element around -30 of transcription start
BnPMEI103	TATA-box	TATA	57	4	+	Arabidopsis thaliana	core promoter element around -30 of transcription start
BnPMEI103	TATA-box	TATA	120	4	+	Arabidopsis thaliana	core promoter element around -30 of transcription start
BnPMEI103	TATA-box	ATTATA	149	6	+	Brassica napus	core promoter element around -30 of transcription start
BnPMEI103	TATA-box	TATAA	150	5	-	Arabidopsis thaliana	core promoter element around -30 of transcription start
BnPMEI103	TATA-box	TATA	151	4	+	Arabidopsis thaliana	core promoter element around -30 of transcription start
BnPMEI103	TATA-box	TAAAGATT	233	8	-	Arabidopsis thaliana	core promoter element around -30 of transcription start
BnPMEI103	TATA-box	TATTTAAA	242	8	+	Arabidopsis thaliana	core promoter element around -30 of transcription start
BnPMEI103	TATA-box	ATTATA	360	6	+	Brassica napus	core promoter element around -30 of transcription start
BnPMEI103	TATA-box	TATATAA	361	7	-	Arabidopsis thaliana	core promoter element around -30 of transcription start
BnPMEI103	TATA-box	TATATA	362	6	+	Arabidopsis thaliana	core promoter element around -30 of transcription start
BnPMEI103	TATA-box	ATATAT	363	6	+	Brassica napus	core promoter element around -30 of transcription start
BnPMEI103	TATA-box	TATA	364	4	+	Arabidopsis thaliana	core promoter element around -30 of transcription start
BnPMEI103	TATA-box	TATAA	440	5	-	Arabidopsis thaliana	core promoter element around -30 of transcription start
BnPMEI103	TATA-box	TATA	441	4	+	Arabidopsis thaliana	core promoter element around -30 of transcription start
BnPMEI103	TATA-box	ATATAT	459	6	+	Brassica napus	core promoter element around -30 of transcription start
BnPMEI103	TATA-box	TATATA	460	6	+	Arabidopsis thaliana	core promoter element around -30 of transcription start
BnPMEI103	TATA-box	TATA	462	4	+	Arabidopsis thaliana	core promoter element around -30 of transcription start
BnPMEI103	TATA-box	ATTATA	500	6	+	Brassica napus	core promoter element around -30 of transcription start
BnPMEI103	TATA-box	TATATAA	501	7	-	Arabidopsis thaliana	core promoter element around -30 of transcription start
BnPMEI103	TATA-box	TATATA	502	6	+	Arabidopsis thaliana	core promoter element around -30 of transcription start
BnPMEI103	TATA-box	ATATAT	503	6	+	Brassica napus	core promoter element around -30 of transcription start
BnPMEI103	TATA-box	TATATA	504	6	+	Arabidopsis thaliana	core promoter element around -30 of transcription start
BnPMEI103	TATA-box	ATATAT	505	6	+	Brassica napus	core promoter element around -30 of transcription start
BnPMEI103	TATA-box	TATATA	506	6	+	Arabidopsis thaliana	core promoter element around -30 of transcription start
BnPMEI103	TATA-box	ATATAT	507	6	+	Brassica napus	core promoter element around -30 of transcription start
BnPMEI103	TATA-box	TATATA	508	6	+	Arabidopsis thaliana	core promoter element around -30 of transcription start
BnPMEI103	TATA-box	ATATAT	509	6	+	Brassica napus	core promoter element around -30 of transcription start
BnPMEI103	TATA-box	TATATA	510	6	+	Arabidopsis thaliana	core promoter element around -30 of transcription start
BnPMEI103	TATA-box	ATATAT	511	6	+	Brassica napus	core promoter element around -30 of transcription start
BnPMEI103	TATA-box	TATA	512	4	+	Arabidopsis thaliana	core promoter element around -30 of transcription start
BnPMEI103	TATA-box	TACATAAA	520	8	-	Oryza sativa	core promoter element around -30 of transcription start
BnPMEI103	TATA-box	ATATAT	559	6	+	Brassica napus	core promoter element around -30 of transcription start
BnPMEI103	TATA-box	TATATA	560	6	+	Arabidopsis thaliana	core promoter element around -30 of transcription start
BnPMEI103	TATA-box	ATATAT	561	6	+	Brassica napus	core promoter element around -30 of transcription start
BnPMEI103	TATA-box	TATA	562	4	+	Arabidopsis thaliana	core promoter element around -30 of transcription start
BnPMEI103	TATA-box	ATATAT	595	6	+	Brassica napus	core promoter element around -30 of transcription start
BnPMEI103	TATA-box	TATATA	596	6	+	Arabidopsis thaliana	core promoter element around -30 of transcription start
BnPMEI103	TATA-box	ATATAA	597	6	+	Brassica oleracea	core promoter element around -30 of transcription start
BnPMEI103	TATA-box	TATA	598	4	+	Arabidopsis thaliana	core promoter element around -30 of transcription start
BnPMEI103	TATA-box	ATATAT	617	6	+	Brassica napus	core promoter element around -30 of transcription start
BnPMEI103	TATA-box	TATATA	618	6	+	Arabidopsis thaliana	core promoter element around -30 of transcription start
BnPMEI103	TATA-box	ATATAA	619	6	+	Brassica oleracea	core promoter element around -30 of transcription start
BnPMEI103	TATA-box	TATA	620	4	+	Arabidopsis thaliana	core promoter element around -30 of transcription start
BnPMEI103	TATA-box	ATATAT	647	6	+	Brassica napus	core promoter element around -30 of transcription start
BnPMEI103	TATA-box	TATATA	648	6	+	Arabidopsis thaliana	core promoter element around -30 of transcription start
BnPMEI103	TATA-box	ATATAT	649	6	+	Brassica napus	core promoter element around -30 of transcription start
BnPMEI103	TATA-box	TATA	650	4	+	Arabidopsis thaliana	core promoter element around -30 of transcription start
BnPMEI103	TATA-box	TATATTTATATTT	652	12	+	Avena sativa	core promoter element around -30 of transcription start
BnPMEI103	TATA-box	TATAAAA	655	7	-	Pisum sativum	core promoter element around -30 of transcription start
BnPMEI103	TATA-box	TATAAA	656	6	-	Helianthus annuus	core promoter element around -30 of transcription start
BnPMEI103	TATA-box	TATAA	657	5	-	Arabidopsis thaliana	core promoter element around -30 of transcription start
BnPMEI103	TATA-box	TATA	658	4	+	Arabidopsis thaliana	core promoter element around -30 of transcription start
BnPMEI103	TATA-box	ATATAT	707	6	+	Brassica napus	core promoter element around -30 of transcription start
BnPMEI103	TATA-box	TATA	708	4	+	Arabidopsis thaliana	core promoter element around -30 of transcription start
BnPMEI103	TATA-box	TATA	718	4	+	Arabidopsis thaliana	core promoter element around -30 of transcription start
BnPMEI103	TATA-box	TATA	762	4	+	Arabidopsis thaliana	core promoter element around -30 of transcription start
BnPMEI103	TATA-box	TATAAAA	786	7	-	Pisum sativum	core promoter element around -30 of transcription start
BnPMEI103	TATA-box	TATAAA	787	6	-	Helianthus annuus	core promoter element around -30 of transcription start
BnPMEI103	TATA-box	TATAA	788	5	-	Arabidopsis thaliana	core promoter element around -30 of transcription start
BnPMEI103	TATA-box	TATA	789	4	+	Arabidopsis thaliana	core promoter element around -30 of transcription start
BnPMEI103	TATA-box	TATAAA	851	6	-	Helianthus annuus	core promoter element around -30 of transcription start
BnPMEI103	TATA-box	TATAA	852	5	-	Arabidopsis thaliana	core promoter element around -30 of transcription start
BnPMEI103	TATA-box	TATA	853	4	+	Arabidopsis thaliana	core promoter element around -30 of transcription start
BnPMEI103	TATA-box	TATAAAA	946	7	-	Pisum sativum	core promoter element around -30 of transcription start
BnPMEI103	TATA-box	TATAAA	947	6	-	Helianthus annuus	core promoter element around -30 of transcription start
BnPMEI103	TATA-box	TATAA	948	5	-	Arabidopsis thaliana	core promoter element around -30 of transcription start
BnPMEI103	TATA-box	TATA	949	4	+	Arabidopsis thaliana	core promoter element around -30 of transcription start
BnPMEI103	TATA-box	TATAAA	956	6	-	Helianthus annuus	core promoter element around -30 of transcription start
BnPMEI103	TATA-box	TATAA	957	5	-	Arabidopsis thaliana	core promoter element around -30 of transcription start
BnPMEI103	TATA-box	TATA	958	4	+	Arabidopsis thaliana	core promoter element around -30 of transcription start
BnPMEI103	TATA-box	taTATAAAtc	976	9	-	Arabidopsis thaliana	core promoter element around -30 of transcription start
BnPMEI103	TATA-box	ATATAT	977	6	+	Brassica napus	core promoter element around -30 of transcription start
BnPMEI103	TATA-box	TATATA	978	6	+	Arabidopsis thaliana	core promoter element around -30 of transcription start
BnPMEI103	TATA-box	ATATAT	979	6	+	Brassica napus	core promoter element around -30 of transcription start
BnPMEI103	TATA-box	TATATA	980	6	+	Arabidopsis thaliana	core promoter element around -30 of transcription start
BnPMEI103	TATA-box	ATATAT	981	6	+	Brassica napus	core promoter element around -30 of transcription start
BnPMEI103	TATA-box	TATA	982	4	+	Arabidopsis thaliana	core promoter element around -30 of transcription start
BnPMEI103	TATA-box	TATATAA	1021	7	-	Arabidopsis thaliana	core promoter element around -30 of transcription start
BnPMEI103	TATA-box	TATATA	1022	6	-	Arabidopsis thaliana	core promoter element around -30 of transcription start
BnPMEI103	TATA-box	ATATAA	1023	6	+	Brassica oleracea	core promoter element around -30 of transcription start
BnPMEI103	TATA-box	TATA	1024	4	-	Arabidopsis thaliana	core promoter element around -30 of transcription start
BnPMEI103	TATA-box	TACAAAA	1030	7	-	Oryza sativa	core promoter element around -30 of transcription start
BnPMEI103	TATA-box	TATAAAT	1117	7	-	Brassica juncea	core promoter element around -30 of transcription start
BnPMEI103	TATA-box	TATAAA	1118	6	-	Helianthus annuus	core promoter element around -30 of transcription start
BnPMEI103	TATA-box	TATAA	1119	5	-	Arabidopsis thaliana	core promoter element around -30 of transcription start
BnPMEI103	TATA-box	TATA	1120	4	-	Arabidopsis thaliana	core promoter element around -30 of transcription start
BnPMEI103	TATA-box	ATATAA	1144	6	+	Brassica oleracea	core promoter element around -30 of transcription start
BnPMEI103	TATA-box	TATA	1145	4	-	Arabidopsis thaliana	core promoter element around -30 of transcription start
BnPMEI103	TATA-box	TATA	1152	4	-	Arabidopsis thaliana	core promoter element around -30 of transcription start
BnPMEI103	TATA-box	TACATAAA	1154	8	+	Oryza sativa	core promoter element around -30 of transcription start
BnPMEI103	TATA-box	ATTATA	1175	6	+	Brassica napus	core promoter element around -30 of transcription start
BnPMEI103	TATA-box	TATAA	1176	5	-	Arabidopsis thaliana	core promoter element around -30 of transcription start
BnPMEI103	TATA-box	TATA	1177	4	-	Arabidopsis thaliana	core promoter element around -30 of transcription start
BnPMEI103	TATA-box	TAAAGATT	1258	8	-	Arabidopsis thaliana	core promoter element around -30 of transcription start
BnPMEI103	TATA-box	TATA	1289	4	-	Arabidopsis thaliana	core promoter element around -30 of transcription start
BnPMEI103	TATA-box	TATTTAAA	1326	8	+	Arabidopsis thaliana	core promoter element around -30 of transcription start
BnPMEI103	TATA-box	ATTATA	1387	6	+	Brassica napus	core promoter element around -30 of transcription start
BnPMEI103	TATA-box	TATATAA	1388	7	-	Arabidopsis thaliana	core promoter element around -30 of transcription start
BnPMEI103	TATA-box	TATATA	1389	6	-	Arabidopsis thaliana	core promoter element around -30 of transcription start
BnPMEI103	TATA-box	ATATAA	1390	6	+	Brassica oleracea	core promoter element around -30 of transcription start
BnPMEI103	TATA-box	TATA	1391	4	-	Arabidopsis thaliana	core promoter element around -30 of transcription start
BnPMEI103	TATA-box	TACAAAA	1457	7	+	Oryza sativa	core promoter element around -30 of transcription start
BnPMEI103	TATA-box	ATATAT	1488	6	-	Brassica napus	core promoter element around -30 of transcription start
BnPMEI103	TATA-box	TATATA	1489	6	-	Arabidopsis thaliana	core promoter element around -30 of transcription start
BnPMEI103	TATA-box	TATA	1491	4	-	Arabidopsis thaliana	core promoter element around -30 of transcription start
BnPMEI103	TATA-box	TATAA	1509	5	-	Arabidopsis thaliana	core promoter element around -30 of transcription start
BnPMEI103	TATA-box	TATA	1510	4	-	Arabidopsis thaliana	core promoter element around -30 of transcription start
BnPMEI103	TATA-box	TATTTAAA	1600	8	+	Arabidopsis thaliana	core promoter element around -30 of transcription start
BnPMEI103	TATA-box	ATATAT	1609	6	-	Brassica napus	core promoter element around -30 of transcription start
BnPMEI103	TATA-box	TATA	1610	4	-	Arabidopsis thaliana	core promoter element around -30 of transcription start
BnPMEI103	TATA-box	taTATAAAtc	1627	9	-	Arabidopsis thaliana	core promoter element around -30 of transcription start
BnPMEI103	TATA-box	TATAAAT	1628	7	-	Brassica juncea	core promoter element around -30 of transcription start
BnPMEI103	TATA-box	TATAAA	1629	6	-	Helianthus annuus	core promoter element around -30 of transcription start
BnPMEI103	TATA-box	TATATAA	1630	7	-	Arabidopsis thaliana	core promoter element around -30 of transcription start
BnPMEI103	TATA-box	TATATA	1631	6	-	Arabidopsis thaliana	core promoter element around -30 of transcription start
BnPMEI103	TATA-box	TATA	1633	4	-	Arabidopsis thaliana	core promoter element around -30 of transcription start
BnPMEI103	TATA-box	ATATAA	1740	6	+	Brassica oleracea	core promoter element around -30 of transcription start
BnPMEI103	TATA-box	TATA	1741	4	-	Arabidopsis thaliana	core promoter element around -30 of transcription start
BnPMEI103	TATA-box	TATACA	1915	6	-	Helianthus annuus	core promoter element around -30 of transcription start
BnPMEI103	TATA-box	TATATA	1917	6	-	Arabidopsis thaliana	core promoter element around -30 of transcription start
BnPMEI103	TATA-box	ATATAT	1918	6	-	Brassica napus	core promoter element around -30 of transcription start
BnPMEI103	TATA-box	TATATA	1919	6	-	Arabidopsis thaliana	core promoter element around -30 of transcription start
BnPMEI103	TATA-box	ATATAA	1920	6	+	Brassica oleracea	core promoter element around -30 of transcription start
BnPMEI103	TATA-box	TATA	1921	4	-	Arabidopsis thaliana	core promoter element around -30 of transcription start
BnPMEI103	ARE	AAACCA	69	6	+	Zea mays	cis-acting regulatory element essential for the anaerobic induction
BnPMEI103	ARE	AAACCA	375	6	+	Zea mays	cis-acting regulatory element essential for the anaerobic induction
BnPMEI103	ARE	AAACCA	953	6	-	Zea mays	cis-acting regulatory element essential for the anaerobic induction
BnPMEI103	ARE	AAACCA	1068	6	+	Zea mays	cis-acting regulatory element essential for the anaerobic induction
BnPMEI103	ARE	AAACCA	1779	6	-	Zea mays	cis-acting regulatory element essential for the anaerobic induction
BnPMEI103	ARE	AAACCA	1826	6	-	Zea mays	cis-acting regulatory element essential for the anaerobic induction
BnPMEI103	ABRE	GACACGTGGC	419	9	+	Triticum aestivum	cis-acting element involved in the abscisic acid responsiveness
BnPMEI103	ABRE	GACACGTGGC	1447	9	+	Triticum aestivum	cis-acting element involved in the abscisic acid responsiveness
BnPMEI103	TATA	TATAAAAT	945	8	-	Arabidopsis thaliana
BnPMEI103	O2-site	GATGACATGG	1444	9	+	Zea mays	cis-acting regulatory element involved in zein metabolism regulation
BnPMEI103	AT~TATA-box	TATATA	362	6	+	Arabidopsis thaliana
BnPMEI103	AT~TATA-box	TATATA	460	6	+	Arabidopsis thaliana
BnPMEI103	AT~TATA-box	TATATA	502	6	+	Arabidopsis thaliana
BnPMEI103	AT~TATA-box	TATATA	504	6	+	Arabidopsis thaliana
BnPMEI103	AT~TATA-box	TATATA	506	6	+	Arabidopsis thaliana
BnPMEI103	AT~TATA-box	TATATA	508	6	+	Arabidopsis thaliana
BnPMEI103	AT~TATA-box	TATATA	510	6	+	Arabidopsis thaliana
BnPMEI103	AT~TATA-box	TATATA	560	6	+	Arabidopsis thaliana
BnPMEI103	AT~TATA-box	TATATA	596	6	+	Arabidopsis thaliana
BnPMEI103	AT~TATA-box	TATATA	618	6	+	Arabidopsis thaliana
BnPMEI103	AT~TATA-box	TATATA	648	6	+	Arabidopsis thaliana
BnPMEI103	AT~TATA-box	TATATA	978	6	+	Arabidopsis thaliana
BnPMEI103	AT~TATA-box	TATATA	980	6	+	Arabidopsis thaliana
BnPMEI103	AT~TATA-box	TATATA	1022	6	-	Arabidopsis thaliana
BnPMEI103	AT~TATA-box	TATATA	1389	6	-	Arabidopsis thaliana
BnPMEI103	AT~TATA-box	TATATA	1489	6	-	Arabidopsis thaliana
BnPMEI103	AT~TATA-box	TATATAAA	1629	8	-	Arabidopsis thaliana
BnPMEI103	AT~TATA-box	TATATA	1631	6	-	Arabidopsis thaliana
BnPMEI103	AT~TATA-box	TATATA	1917	6	-	Arabidopsis thaliana
BnPMEI103	AT~TATA-box	TATATA	1919	6	-	Arabidopsis thaliana
BnPMEI103	Unnamed__4	CTCC	1766	4	+	Petroselinum hortense
BnPMEI103	AE-box	AGAAACAA	44	8	-	Arabidopsis thaliana	part of a module for light response
BnPMEI103	GT1-motif	GGTTAA	469	6	+	Arabidopsis thaliana	light responsive element
BnPMEI103	GARE-motif	TCTGTTG	1957	7	-	Brassica oleracea	gibberellin-responsive element
BnPMEI103	MYB-like sequence	TAACCA	1181	6	-	Arabidopsis thaliana
BnPMEI103	CAAT-box	CAAAT	42	5	-	Pisum sativum	common cis-acting element in promoter and enhancer regions
BnPMEI103	CAAT-box	CAAAT	223	5	-	Pisum sativum	common cis-acting element in promoter and enhancer regions
BnPMEI103	CAAT-box	CAAAT	231	5	+	Pisum sativum	common cis-acting element in promoter and enhancer regions
BnPMEI103	CAAT-box	CAAAT	280	5	-	Pisum sativum	common cis-acting element in promoter and enhancer regions
BnPMEI103	CAAT-box	CAAT	607	4	-	Nicotiana glutinosa
BnPMEI103	CAAT-box	CAAT	627	4	+	Nicotiana glutinosa
BnPMEI103	CAAT-box	CAAAT	661	5	-	Pisum sativum	common cis-acting element in promoter and enhancer regions
BnPMEI103	CAAT-box	CAAAT	777	5	-	Pisum sativum	common cis-acting element in promoter and enhancer regions
BnPMEI103	CAAT-box	CAAT	826	4	-	Nicotiana glutinosa
BnPMEI103	CAAT-box	CAAT	880	4	+	Nicotiana glutinosa
BnPMEI103	CAAT-box	CAAT	910	4	-	Nicotiana glutinosa
BnPMEI103	CAAT-box	CAAT	940	4	-	Nicotiana glutinosa
BnPMEI103	CAAT-box	CAAAT	1040	5	-	Pisum sativum	common cis-acting element in promoter and enhancer regions
BnPMEI103	CAAT-box	CAAAT	1085	5	-	Pisum sativum	common cis-acting element in promoter and enhancer regions
BnPMEI103	CAAT-box	CAAT	1186	4	-	Nicotiana glutinosa
BnPMEI103	CAAT-box	CAAAT	1225	5	+	Pisum sativum	common cis-acting element in promoter and enhancer regions
BnPMEI103	CAAT-box	CAAAT	1256	5	+	Pisum sativum	common cis-acting element in promoter and enhancer regions
BnPMEI103	CAAT-box	CAAT	1282	4	-	Nicotiana glutinosa
BnPMEI103	CAAT-box	CAAT	1311	4	+	Nicotiana glutinosa
BnPMEI103	CAAT-box	CAAT	1364	4	-	Nicotiana glutinosa
BnPMEI103	CAAT-box	CAAAT	1482	5	+	Pisum sativum	common cis-acting element in promoter and enhancer regions
BnPMEI103	CAAT-box	CAAT	1517	4	-	Nicotiana glutinosa
BnPMEI103	CAAT-box	CAAT	1650	4	-	Nicotiana glutinosa
BnPMEI103	CAAT-box	CAAAT	1751	5	-	Pisum sativum	common cis-acting element in promoter and enhancer regions
BnPMEI103	CAAT-box	CAAAT	1803	5	-	Pisum sativum	common cis-acting element in promoter and enhancer regions
BnPMEI103	CAAT-box	CAAAT	1808	5	+	Pisum sativum	common cis-acting element in promoter and enhancer regions
BnPMEI103	CAAT-box	CAAT	1840	4	-	Nicotiana glutinosa
BnPMEI103	CAAT-box	CAAT	1861	4	+	Nicotiana glutinosa
BnPMEI103	CAAT-box	CAAT	1935	4	+	Nicotiana glutinosa
BnPMEI103	ERE	ATTTTAAA	113	8	-	Nicotiana glutinos
BnPMEI103	ERE	ATTTTAAA	244	8	-	Nicotiana glutinos
BnPMEI103	ERE	ATTTCATA	288	8	+	Nicotiana glutinos
BnPMEI103	ERE	ATTTTAAA	345	8	+	Nicotiana glutinos
BnPMEI103	ERE	ATTTCATA	546	8	-	Nicotiana glutinos
BnPMEI103	ERE	ATTTTAAA	1063	8	+	Nicotiana glutinos
BnPMEI103	ERE	ATTTTAAA	1138	8	-	Nicotiana glutinos
BnPMEI103	ERE	ATTTTAAA	1213	8	-	Nicotiana glutinos
BnPMEI103	ERE	ATTTTAAA	1719	8	-	Nicotiana glutinos
BnPMEI103	WUN-motif	AAATTACT	803	8	+	Nicotiana glutinosa
BnPMEI103	WUN-motif	AAATTACTA	1112	9	-	Nicotiana glutinosa
BnPMEI103	WUN-motif	AAATTACT	1113	8	-	Nicotiana glutinosa
BnPMEI103	WUN-motif	AAATTTCTT	1681	9	+	Nicotiana glutinosa
BnPMEI103	WUN-motif	AAATTTCCT	1723	9	+	Brassica oleracea	wound-responsive element
BnPMEI104	CCAAT-box	CAACGG	1570	6	+	Hordeum vulgare	MYBHv1 binding site
BnPMEI104	ATCT-motif	AATCTAATCC	77	9	+	Pisum sativum	part of a conserved DNA module involved in light responsiveness
BnPMEI104	TATA-box	TATA	19	4	+	Arabidopsis thaliana	core promoter element around -30 of transcription start
BnPMEI104	TATA-box	TATA	54	4	+	Arabidopsis thaliana	core promoter element around -30 of transcription start
BnPMEI104	TATA-box	TATA	100	4	+	Arabidopsis thaliana	core promoter element around -30 of transcription start
BnPMEI104	TATA-box	TATA	119	4	+	Arabidopsis thaliana	core promoter element around -30 of transcription start
BnPMEI104	TATA-box	TATAA	166	5	-	Arabidopsis thaliana	core promoter element around -30 of transcription start
BnPMEI104	TATA-box	TATA	167	4	+	Arabidopsis thaliana	core promoter element around -30 of transcription start
BnPMEI104	TATA-box	ATATAT	188	6	+	Brassica napus	core promoter element around -30 of transcription start
BnPMEI104	TATA-box	TATATA	189	6	+	Arabidopsis thaliana	core promoter element around -30 of transcription start
BnPMEI104	TATA-box	ATATAA	190	6	+	Brassica oleracea	core promoter element around -30 of transcription start
BnPMEI104	TATA-box	TATA	191	4	+	Arabidopsis thaliana	core promoter element around -30 of transcription start
BnPMEI104	TATA-box	TATA	226	4	+	Arabidopsis thaliana	core promoter element around -30 of transcription start
BnPMEI104	TATA-box	TATA	296	4	+	Arabidopsis thaliana	core promoter element around -30 of transcription start
BnPMEI104	TATA-box	TATA	301	4	+	Arabidopsis thaliana	core promoter element around -30 of transcription start
BnPMEI104	TATA-box	TATA	308	4	+	Arabidopsis thaliana	core promoter element around -30 of transcription start
BnPMEI104	TATA-box	TATA	313	4	+	Arabidopsis thaliana	core promoter element around -30 of transcription start
BnPMEI104	TATA-box	ATATAA	325	6	+	Brassica oleracea	core promoter element around -30 of transcription start
BnPMEI104	TATA-box	TATA	326	4	+	Arabidopsis thaliana	core promoter element around -30 of transcription start
BnPMEI104	TATA-box	TATA	384	4	+	Arabidopsis thaliana	core promoter element around -30 of transcription start
BnPMEI104	TATA-box	TATA	483	4	+	Arabidopsis thaliana	core promoter element around -30 of transcription start
BnPMEI104	TATA-box	TATACA	514	6	-	Helianthus annuus	core promoter element around -30 of transcription start
BnPMEI104	TATA-box	TATATA	516	6	+	Arabidopsis thaliana	core promoter element around -30 of transcription start
BnPMEI104	TATA-box	ATATAA	517	6	+	Brassica oleracea	core promoter element around -30 of transcription start
BnPMEI104	TATA-box	TATA	518	4	+	Arabidopsis thaliana	core promoter element around -30 of transcription start
BnPMEI104	TATA-box	TATA	545	4	+	Arabidopsis thaliana	core promoter element around -30 of transcription start
BnPMEI104	TATA-box	TATA	565	4	+	Arabidopsis thaliana	core promoter element around -30 of transcription start
BnPMEI104	TATA-box	TATA	570	4	+	Arabidopsis thaliana	core promoter element around -30 of transcription start
BnPMEI104	TATA-box	ccTATAAAaa	604	10	-	Arabidopsis thaliana	core promoter element around -30 of transcription start
BnPMEI104	TATA-box	TATAAAA	605	7	-	Pisum sativum	core promoter element around -30 of transcription start
BnPMEI104	TATA-box	TATAAA	606	6	-	Helianthus annuus	core promoter element around -30 of transcription start
BnPMEI104	TATA-box	TATAA	607	5	-	Arabidopsis thaliana	core promoter element around -30 of transcription start
BnPMEI104	TATA-box	TATA	608	4	+	Arabidopsis thaliana	core promoter element around -30 of transcription start
BnPMEI104	TATA-box	TATA	659	4	+	Arabidopsis thaliana	core promoter element around -30 of transcription start
BnPMEI104	TATA-box	TATATA	739	6	+	Arabidopsis thaliana	core promoter element around -30 of transcription start
BnPMEI104	TATA-box	ATATAT	740	6	+	Brassica napus	core promoter element around -30 of transcription start
BnPMEI104	TATA-box	TATA	741	4	+	Arabidopsis thaliana	core promoter element around -30 of transcription start
BnPMEI104	TATA-box	ATATAA	760	6	+	Brassica oleracea	core promoter element around -30 of transcription start
BnPMEI104	TATA-box	TATA	761	4	+	Arabidopsis thaliana	core promoter element around -30 of transcription start
BnPMEI104	TATA-box	TATAA	1008	5	-	Arabidopsis thaliana	core promoter element around -30 of transcription start
BnPMEI104	TATA-box	TATA	1009	4	-	Arabidopsis thaliana	core promoter element around -30 of transcription start
BnPMEI104	TATA-box	ATTATA	1145	6	+	Brassica napus	core promoter element around -30 of transcription start
BnPMEI104	TATA-box	TATATAA	1146	7	-	Arabidopsis thaliana	core promoter element around -30 of transcription start
BnPMEI104	TATA-box	TATATA	1147	6	-	Arabidopsis thaliana	core promoter element around -30 of transcription start
BnPMEI104	TATA-box	ATATAT	1148	6	-	Brassica napus	core promoter element around -30 of transcription start
BnPMEI104	TATA-box	TATATA	1149	6	-	Arabidopsis thaliana	core promoter element around -30 of transcription start
BnPMEI104	TATA-box	ATATAA	1150	6	+	Brassica oleracea	core promoter element around -30 of transcription start
BnPMEI104	TATA-box	TATA	1151	4	-	Arabidopsis thaliana	core promoter element around -30 of transcription start
BnPMEI104	TATA-box	TATACA	1165	6	-	Helianthus annuus	core promoter element around -30 of transcription start
BnPMEI104	TATA-box	TATA	1167	4	-	Arabidopsis thaliana	core promoter element around -30 of transcription start
BnPMEI104	TATA-box	ATTATA	1201	6	+	Brassica napus	core promoter element around -30 of transcription start
BnPMEI104	TATA-box	TATAA	1202	5	-	Arabidopsis thaliana	core promoter element around -30 of transcription start
BnPMEI104	TATA-box	TATA	1203	4	-	Arabidopsis thaliana	core promoter element around -30 of transcription start
BnPMEI104	TATA-box	ATTATA	1219	6	+	Brassica napus	core promoter element around -30 of transcription start
BnPMEI104	TATA-box	TATAA	1220	5	-	Arabidopsis thaliana	core promoter element around -30 of transcription start
BnPMEI104	TATA-box	TATA	1221	4	-	Arabidopsis thaliana	core promoter element around -30 of transcription start
BnPMEI104	TATA-box	TATA	1291	4	-	Arabidopsis thaliana	core promoter element around -30 of transcription start
BnPMEI104	TATA-box	TATAA	1318	5	-	Arabidopsis thaliana	core promoter element around -30 of transcription start
BnPMEI104	TATA-box	TATA	1319	4	-	Arabidopsis thaliana	core promoter element around -30 of transcription start
BnPMEI104	TATA-box	TATACA	1370	6	-	Helianthus annuus	core promoter element around -30 of transcription start
BnPMEI104	TATA-box	TATA	1372	4	-	Arabidopsis thaliana	core promoter element around -30 of transcription start
BnPMEI104	TATA-box	TATAA	1619	5	-	Arabidopsis thaliana	core promoter element around -30 of transcription start
BnPMEI104	TATA-box	TATA	1620	4	-	Arabidopsis thaliana	core promoter element around -30 of transcription start
BnPMEI104	TATA-box	TATAAAA	1758	7	-	Pisum sativum	core promoter element around -30 of transcription start
BnPMEI104	TATA-box	TATAAA	1759	6	-	Helianthus annuus	core promoter element around -30 of transcription start
BnPMEI104	TATA-box	TATAA	1760	5	-	Arabidopsis thaliana	core promoter element around -30 of transcription start
BnPMEI104	TATA-box	TATA	1761	4	-	Arabidopsis thaliana	core promoter element around -30 of transcription start
BnPMEI104	TATA-box	TATA	1806	4	-	Arabidopsis thaliana	core promoter element around -30 of transcription start
BnPMEI104	TATA-box	TATA	1881	4	-	Arabidopsis thaliana	core promoter element around -30 of transcription start
BnPMEI104	TATA-box	TATA	1967	4	-	Arabidopsis thaliana	core promoter element around -30 of transcription start
BnPMEI104	TATA-box	ATATAA	1994	6	+	Brassica oleracea	core promoter element around -30 of transcription start
BnPMEI104	TATA-box	TATA	1995	4	-	Arabidopsis thaliana	core promoter element around -30 of transcription start
BnPMEI104	STRE	AGGGG	64	5	-	Arabidopsis thaliana
BnPMEI104	TGA-element	AACGAC	721	6	-	Brassica oleracea	auxin-responsive element
BnPMEI104	ARE	AAACCA	377	6	+	Zea mays	cis-acting regulatory element essential for the anaerobic induction
BnPMEI104	ARE	AAACCA	1737	6	+	Zea mays	cis-acting regulatory element essential for the anaerobic induction
BnPMEI104	3-AF3 binding site	CACTATCTAAC	1185	10	-	Pisum sativum	part of a conserved DNA module array (CMA3)
BnPMEI104	Unnamed__1	CGTGG	1063	5	-	Zea mays
BnPMEI104	AT~TATA-box	TATATA	189	6	+	Arabidopsis thaliana
BnPMEI104	AT~TATA-box	TATATA	516	6	+	Arabidopsis thaliana
BnPMEI104	AT~TATA-box	TATATA	739	6	+	Arabidopsis thaliana
BnPMEI104	AT~TATA-box	TATATA	1147	6	-	Arabidopsis thaliana
BnPMEI104	AT~TATA-box	TATATA	1149	6	-	Arabidopsis thaliana
BnPMEI104	TCA-element	TCAGAAGAGG	954	9	-	Brassica oleracea	cis-acting element involved in salicylic acid responsiveness
BnPMEI104	HD-Zip 3	GTAAT(G/C)ATTAC	362	9.5	+	Arabidopsis thaliana	protein binding site
BnPMEI104	TATA	TATAAAAT	1757	8	-	Arabidopsis thaliana
BnPMEI104	MBS	CAACTG	922	6	-	Arabidopsis thaliana	MYB binding site involved in drought-inducibility
BnPMEI104	WUN-motif	TTATTACAT	181	9	+	Nicotiana glutinosa
BnPMEI104	WUN-motif	TTATTACAT	462	9	+	Nicotiana glutinosa
BnPMEI104	CAAT-box	CAAT	42	4	-	Nicotiana glutinosa
BnPMEI104	CAAT-box	CAAAT	108	5	+	Pisum sativum	common cis-acting element in promoter and enhancer regions
BnPMEI104	CAAT-box	CAAT	114	4	+	Nicotiana glutinosa
BnPMEI104	CAAT-box	CAAAT	132	5	+	Pisum sativum	common cis-acting element in promoter and enhancer regions
BnPMEI104	CAAT-box	CAAT	212	4	-	Nicotiana glutinosa
BnPMEI104	CAAT-box	CAAT	235	4	-	Nicotiana glutinosa
BnPMEI104	CAAT-box	CAAAT	242	5	+	Pisum sativum	common cis-acting element in promoter and enhancer regions
BnPMEI104	CAAT-box	CAAT	245	4	-	Nicotiana glutinosa
BnPMEI104	CAAT-box	CAAT	280	4	-	Nicotiana glutinosa
BnPMEI104	CAAT-box	CAAAT	337	5	-	Pisum sativum	common cis-acting element in promoter and enhancer regions
BnPMEI104	CAAT-box	CAAAT	351	5	+	Pisum sativum	common cis-acting element in promoter and enhancer regions
BnPMEI104	CAAT-box	CCAAT	380	5	+	Arabidopsis thaliana	common cis-acting element in promoter and enhancer regions
BnPMEI104	CAAT-box	CAAT	381	4	+	Nicotiana glutinosa
BnPMEI104	CAAT-box	CAAT	394	4	-	Nicotiana glutinosa
BnPMEI104	CAAT-box	CAAT	405	4	+	Nicotiana glutinosa
BnPMEI104	CAAT-box	CAAT	409	4	+	Nicotiana glutinosa
BnPMEI104	CAAT-box	CAAAT	441	5	+	Pisum sativum	common cis-acting element in promoter and enhancer regions
BnPMEI104	CAAT-box	CAAAT	444	5	-	Pisum sativum	common cis-acting element in promoter and enhancer regions
BnPMEI104	CAAT-box	CAAAT	458	5	+	Pisum sativum	common cis-acting element in promoter and enhancer regions
BnPMEI104	CAAT-box	CAAAT	498	5	+	Pisum sativum	common cis-acting element in promoter and enhancer regions
BnPMEI104	CAAT-box	CAAT	594	4	+	Nicotiana glutinosa
BnPMEI104	CAAT-box	CAAT	783	4	+	Nicotiana glutinosa
BnPMEI104	CAAT-box	CAAAT	790	5	-	Pisum sativum	common cis-acting element in promoter and enhancer regions
BnPMEI104	CAAT-box	CAAT	854	4	+	Nicotiana glutinosa
BnPMEI104	CAAT-box	CAAT	942	4	+	Nicotiana glutinosa
BnPMEI104	CAAT-box	CCAAT	944	5	-	Arabidopsis thaliana	common cis-acting element in promoter and enhancer regions
BnPMEI104	CAAT-box	CAAT	972	4	+	Nicotiana glutinosa
BnPMEI104	CAAT-box	CAAT	1098	4	+	Nicotiana glutinosa
BnPMEI104	CAAT-box	CAAT	1141	4	+	Nicotiana glutinosa
BnPMEI104	CAAT-box	CAAAT	1207	5	-	Pisum sativum	common cis-acting element in promoter and enhancer regions
BnPMEI104	CAAT-box	CAAT	1418	4	-	Nicotiana glutinosa
BnPMEI104	CAAT-box	CAAT	1429	4	-	Nicotiana glutinosa
BnPMEI104	CAAT-box	CAAT	1470	4	+	Nicotiana glutinosa
BnPMEI104	CAAT-box	CAAT	1490	4	-	Nicotiana glutinosa
BnPMEI104	CAAT-box	CAAT	1547	4	-	Nicotiana glutinosa
BnPMEI104	CAAT-box	CCAAT	1630	5	-	Arabidopsis thaliana	common cis-acting element in promoter and enhancer regions
BnPMEI104	CAAT-box	CAAT	1688	4	-	Nicotiana glutinosa
BnPMEI104	CAAT-box	CCAAT	1703	5	-	Arabidopsis thaliana	common cis-acting element in promoter and enhancer regions
BnPMEI104	CAAT-box	CAAT	1799	4	-	Nicotiana glutinosa
BnPMEI104	CAAT-box	CAAAT	1809	5	-	Pisum sativum	common cis-acting element in promoter and enhancer regions
BnPMEI104	CAAT-box	CAAAT	1839	5	+	Pisum sativum	common cis-acting element in promoter and enhancer regions
BnPMEI104	CAAT-box	CAAT	1919	4	+	Nicotiana glutinosa
BnPMEI104	CAAT-box	CAAAT	1938	5	+	Pisum sativum	common cis-acting element in promoter and enhancer regions
BnPMEI104	CAAT-box	CAAT	1989	4	+	Nicotiana glutinosa
BnPMEI104	ERE	ATTTTAAA	469	8	+	Nicotiana glutinos
BnPMEI104	MYB recognition site	CCGTTG	1570	6	-	Arabidopsis thaliana
BnPMEI104	MYB-like sequence	TAACCA	88	6	+	Arabidopsis thaliana
BnPMEI104	MYB-like sequence	TAACCA	347	6	+	Arabidopsis thaliana
BnPMEI104	MYB-like sequence	TAACCA	1889	6	-	Arabidopsis thaliana
BnPMEI104	Unnamed__4	CTCC	677	4	+	Petroselinum hortense
BnPMEI104	Unnamed__4	CTCC	870	4	-	Petroselinum hortense
BnPMEI104	TCA	TCATCTTCAT	584	9	+	Pisum sativum
BnPMEI104	TCA	TCATCTTCAT	667	10	+	Pisum sativum
BnPMEI104		motif_sequence	176	4	-	organism	short_function
BnPMEI104		motif_sequence	509	4	-	organism	short_function
BnPMEI104		motif_sequence	586	4	+	organism	short_function
BnPMEI104		motif_sequence	669	4	+	organism	short_function
BnPMEI104		motif_sequence	675	4	+	organism	short_function
BnPMEI104		motif_sequence	1215	4	-	organism	short_function
BnPMEI104		motif_sequence	1512	4	-	organism	short_function
BnPMEI104		motif_sequence	1556	4	+	organism	short_function
BnPMEI104		motif_sequence	1578	4	-	organism	short_function
BnPMEI104		motif_sequence	1753	4	-	organism	short_function
BnPMEI104		motif_sequence	1816	4	+	organism	short_function
BnPMEI104	Box 4	ATTAAT	27	6	+	Petroselinum crispum	part of a conserved DNA module involved in light responsiveness
BnPMEI104	Box 4	ATTAAT	1240	6	-	Petroselinum crispum	part of a conserved DNA module involved in light responsiveness
BnPMEI104	Box 4	ATTAAT	1395	6	-	Petroselinum crispum	part of a conserved DNA module involved in light responsiveness
BnPMEI104	Box 4	ATTAAT	1414	6	-	Petroselinum crispum	part of a conserved DNA module involved in light responsiveness
BnPMEI104	Box 4	ATTAAT	1973	6	-	Petroselinum crispum	part of a conserved DNA module involved in light responsiveness
BnPMEI104	as-1	TGACG	638	5	-	Arabidopsis thaliana
BnPMEI104	as-1	TGACG	1519	5	-	Arabidopsis thaliana
BnPMEI104	Myc	TCTCTTA	862	7	-	Arabidopsis thaliana
BnPMEI104	Myc	TCTCTTA	928	7	+	Arabidopsis thaliana
BnPMEI104	MYB	TAACCA	88	6	+	Arabidopsis thaliana
BnPMEI104	MYB	TAACCA	347	6	+	Arabidopsis thaliana
BnPMEI104	MYB	CAACCA	946	6	-	Arabidopsis thaliana
BnPMEI104	MYB	CAACCA	1124	6	-	Arabidopsis thaliana
BnPMEI104	MYB	TAACCA	1889	6	-	Arabidopsis thaliana
BnPMEI104	chs-CMA2a	TCACTTGA	625	8	+	Petroselinum crispum	part of a light responsive element
BnPMEI104	Myb	CAACTG	922	6	-	Arabidopsis thaliana
BnPMEI104	Myb	TAACTG	1590	6	+	Arabidopsis thaliana
BnPMEI104	MYC	CATTTG	789	6	+	Arabidopsis thaliana
BnPMEI104	MYC	CAATTG	942	6	+	Arabidopsis thaliana
BnPMEI104	MYC	CATGTG	1130	6	+	Arabidopsis thaliana
BnPMEI104	MYC	CATTTG	1839	6	-	Arabidopsis thaliana
BnPMEI104	CGTCA-motif	CGTCA	638	5	+	Hordeum vulgare	cis-acting regulatory element involved in the MeJA-responsiveness
BnPMEI104	CGTCA-motif	CGTCA	1519	5	+	Hordeum vulgare	cis-acting regulatory element involved in the MeJA-responsiveness
BnPMEI104	TCT-motif	TCTTAC	11	6	-	Arabidopsis thaliana	part of a light responsive element
BnPMEI104	TGACG-motif	TGACG	638	5	-	Hordeum vulgare	cis-acting regulatory element involved in the MeJA-responsiveness
BnPMEI104	TGACG-motif	TGACG	1519	5	-	Hordeum vulgare	cis-acting regulatory element involved in the MeJA-responsiveness
BnPMEI104	CAT-box	GCCACT	1614	6	+	Arabidopsis thaliana	cis-acting regulatory element related to meristem expression
BnPMEI104	F-box	CTATTCTCATT	1260	10	-	Lycopersicon esculentum
BnPMEI105	ABRE	ACGTG	1368	5	+	Arabidopsis thaliana	cis-acting element involved in the abscisic acid responsiveness
BnPMEI105	ABRE	TACGGTC	1837	7	-	Arabidopsis thaliana	cis-acting element involved in the abscisic acid responsiveness
BnPMEI105	ARE	AAACCA	757	6	+	Zea mays	cis-acting regulatory element essential for the anaerobic induction
BnPMEI105	ARE	AAACCA	1079	6	+	Zea mays	cis-acting regulatory element essential for the anaerobic induction
BnPMEI105	Unnamed__1	CGTGG	1369	5	+	Zea mays
BnPMEI105	TATA-box	ATTATA	15	6	+	Brassica napus	core promoter element around -30 of transcription start
BnPMEI105	TATA-box	TATATAA	16	7	-	Arabidopsis thaliana	core promoter element around -30 of transcription start
BnPMEI105	TATA-box	TATATA	17	6	+	Arabidopsis thaliana	core promoter element around -30 of transcription start
BnPMEI105	TATA-box	TATA	19	4	+	Arabidopsis thaliana	core promoter element around -30 of transcription start
BnPMEI105	TATA-box	TATAA	131	5	-	Arabidopsis thaliana	core promoter element around -30 of transcription start
BnPMEI105	TATA-box	TATA	132	4	+	Arabidopsis thaliana	core promoter element around -30 of transcription start
BnPMEI105	TATA-box	TATA	181	4	+	Arabidopsis thaliana	core promoter element around -30 of transcription start
BnPMEI105	TATA-box	TACAAAA	299	7	+	Oryza sativa	core promoter element around -30 of transcription start
BnPMEI105	TATA-box	TATA	315	4	+	Arabidopsis thaliana	core promoter element around -30 of transcription start
BnPMEI105	TATA-box	TATAAA	474	6	-	Helianthus annuus	core promoter element around -30 of transcription start
BnPMEI105	TATA-box	TATAA	475	5	-	Arabidopsis thaliana	core promoter element around -30 of transcription start
BnPMEI105	TATA-box	TATA	476	4	+	Arabidopsis thaliana	core promoter element around -30 of transcription start
BnPMEI105	TATA-box	ATATAT	615	6	+	Brassica napus	core promoter element around -30 of transcription start
BnPMEI105	TATA-box	TATA	616	4	+	Arabidopsis thaliana	core promoter element around -30 of transcription start
BnPMEI105	TATA-box	tcTATAAATAgg	930	11	-	Nicotiana tabacum	core promoter element around -30 of transcription start
BnPMEI105	TATA-box	TATAAATA	932	8	-	Daucus carota	core promoter element around -30 of transcription start
BnPMEI105	TATA-box	TATAAAT	933	7	-	Brassica juncea	core promoter element around -30 of transcription start
BnPMEI105	TATA-box	TATAAA	934	6	-	Helianthus annuus	core promoter element around -30 of transcription start
BnPMEI105	TATA-box	TATAA	935	5	-	Arabidopsis thaliana	core promoter element around -30 of transcription start
BnPMEI105	TATA-box	TATA	936	4	+	Arabidopsis thaliana	core promoter element around -30 of transcription start
BnPMEI105	TATA-box	TATA	1093	4	-	Arabidopsis thaliana	core promoter element around -30 of transcription start
BnPMEI105	TATA-box	ATTATA	1143	6	+	Brassica napus	core promoter element around -30 of transcription start
BnPMEI105	TATA-box	TATAA	1144	5	-	Arabidopsis thaliana	core promoter element around -30 of transcription start
BnPMEI105	TATA-box	TATA	1145	4	-	Arabidopsis thaliana	core promoter element around -30 of transcription start
BnPMEI105	TATA-box	TACAAAA	1263	7	+	Oryza sativa	core promoter element around -30 of transcription start
BnPMEI105	TATA-box	ATTATA	1465	6	+	Brassica napus	core promoter element around -30 of transcription start
BnPMEI105	TATA-box	TATAA	1466	5	-	Arabidopsis thaliana	core promoter element around -30 of transcription start
BnPMEI105	TATA-box	TATA	1467	4	-	Arabidopsis thaliana	core promoter element around -30 of transcription start
BnPMEI105	TATA-box	TATAAA	1601	6	-	Helianthus annuus	core promoter element around -30 of transcription start
BnPMEI105	TATA-box	TATAA	1602	5	-	Arabidopsis thaliana	core promoter element around -30 of transcription start
BnPMEI105	TATA-box	TATA	1603	4	-	Arabidopsis thaliana	core promoter element around -30 of transcription start
BnPMEI105	TATA-box	TATA	1709	4	-	Arabidopsis thaliana	core promoter element around -30 of transcription start
BnPMEI105	TATA-box	TAAAGATT	1805	8	-	Arabidopsis thaliana	core promoter element around -30 of transcription start
BnPMEI105	TATA-box	TATATAA	1925	7	-	Arabidopsis thaliana	core promoter element around -30 of transcription start
BnPMEI105	TATA-box	TATATA	1926	6	-	Arabidopsis thaliana	core promoter element around -30 of transcription start
BnPMEI105	TATA-box	ATATAA	1927	6	+	Brassica oleracea	core promoter element around -30 of transcription start
BnPMEI105	TATA-box	TATA	1928	4	-	Arabidopsis thaliana	core promoter element around -30 of transcription start
BnPMEI105	TATA-box	ccTATAAAaa	1959	9	+	Arabidopsis thaliana	core promoter element around -30 of transcription start
BnPMEI105	TATA-box	TATA	1961	4	-	Arabidopsis thaliana	core promoter element around -30 of transcription start
BnPMEI105	CCAAT-box	CAACGG	1206	6	+	Hordeum vulgare	MYBHv1 binding site
BnPMEI105	TGA-element	AACGAC	258	6	+	Brassica oleracea	auxin-responsive element
BnPMEI105	TGA-element	AACGAC	719	6	+	Brassica oleracea	auxin-responsive element
BnPMEI105	STRE	AGGGG	1575	5	+	Arabidopsis thaliana
BnPMEI105	STRE	AGGGG	1901	5	-	Arabidopsis thaliana
BnPMEI105	MYB-like sequence	TAACCA	168	6	+	Arabidopsis thaliana
BnPMEI105	MYB recognition site	CCGTTG	1206	6	-	Arabidopsis thaliana
BnPMEI105	MBS	CAACTG	378	6	-	Arabidopsis thaliana	MYB binding site involved in drought-inducibility
BnPMEI105	CAAT-box	CAAT	59	4	+	Nicotiana glutinosa
BnPMEI105	CAAT-box	CAAT	100	4	-	Nicotiana glutinosa
BnPMEI105	CAAT-box	CAAT	320	4	+	Nicotiana glutinosa
BnPMEI105	CAAT-box	CAAT	341	4	+	Nicotiana glutinosa
BnPMEI105	CAAT-box	CAAT	417	4	+	Nicotiana glutinosa
BnPMEI105	CAAT-box	CAAT	433	4	+	Nicotiana glutinosa
BnPMEI105	CAAT-box	CAAT	580	4	-	Nicotiana glutinosa
BnPMEI105	CAAT-box	CAAAT	637	5	+	Pisum sativum	common cis-acting element in promoter and enhancer regions
BnPMEI105	CAAT-box	CAAT	656	4	-	Nicotiana glutinosa
BnPMEI105	CAAT-box	CAAT	824	4	+	Nicotiana glutinosa
BnPMEI105	CAAT-box	CAAT	954	4	+	Nicotiana glutinosa
BnPMEI105	CAAT-box	CAAT	975	4	-	Nicotiana glutinosa
BnPMEI105	CAAT-box	CAAAT	984	5	+	Pisum sativum	common cis-acting element in promoter and enhancer regions
BnPMEI105	CAAT-box	CAAAT	1084	5	-	Pisum sativum	common cis-acting element in promoter and enhancer regions
BnPMEI105	CAAT-box	CAAT	1198	4	-	Nicotiana glutinosa
BnPMEI105	CAAT-box	CAAAT	1284	5	+	Pisum sativum	common cis-acting element in promoter and enhancer regions
BnPMEI105	CAAT-box	CAAT	1472	4	-	Nicotiana glutinosa
BnPMEI105	CAAT-box	CCAAT	1499	5	-	Arabidopsis thaliana	common cis-acting element in promoter and enhancer regions
BnPMEI105	CAAT-box	CAAT	1539	4	-	Nicotiana glutinosa
BnPMEI105	CAAT-box	TGCCAAC	1542	7	-	Petunia hybrida	common cis-acting element in promoter and enhancer regions
BnPMEI105	CAAT-box	CCAAT	1583	5	-	Arabidopsis thaliana	common cis-acting element in promoter and enhancer regions
BnPMEI105	CAAT-box	CAAT	1822	4	-	Nicotiana glutinosa
BnPMEI105	CAAT-box	CAAT	1918	4	-	Nicotiana glutinosa
BnPMEI105	CAAT-box	CAAT	1987	4	+	Nicotiana glutinosa
BnPMEI105	ERE	ATTTTAAA	1451	8	+	Nicotiana glutinos
BnPMEI105	GT1-motif	GGTTAA	165	6	+	Arabidopsis thaliana	light responsive element
BnPMEI105	GT1-motif	GGTTAA	167	6	-	Arabidopsis thaliana	light responsive element
BnPMEI105	GT1-motif	GGTTAA	1558	6	+	Arabidopsis thaliana	light responsive element
BnPMEI105	GT1-motif	GGTTAA	1560	6	-	Arabidopsis thaliana	light responsive element
BnPMEI105	GT1-motif	GGTTAAT	1896	7	-	Avena sativa	light responsive element
BnPMEI105	GT1-motif	GGTTAA	1897	6	-	Arabidopsis thaliana	light responsive element
BnPMEI105	AE-box	AGAAACAA	305	8	+	Arabidopsis thaliana	part of a module for light response
BnPMEI105	CCGTCC motif	CCGTCC	835	6	-	Nicotiana tabacum
BnPMEI105	Unnamed__4	CTCC	43	4	+	Petroselinum hortense
BnPMEI105	Unnamed__4	CTCC	108	4	+	Petroselinum hortense
BnPMEI105	Unnamed__4	CTCC	290	4	-	Petroselinum hortense
BnPMEI105	Unnamed__4	CTCC	651	4	-	Petroselinum hortense
BnPMEI105	Unnamed__4	CTCC	679	4	-	Petroselinum hortense
BnPMEI105	Unnamed__4	CTCC	993	4	-	Petroselinum hortense
BnPMEI105	Unnamed__4	CTCC	1001	4	-	Petroselinum hortense
BnPMEI105	Unnamed__4	CTCC	1163	4	-	Petroselinum hortense
BnPMEI105	Unnamed__4	CTCC	1210	4	-	Petroselinum hortense
BnPMEI105	Unnamed__4	CTCC	1388	4	-	Petroselinum hortense
BnPMEI105	AT~TATA-box	TATATA	17	6	+	Arabidopsis thaliana
BnPMEI105	AT~TATA-box	TATATA	1926	6	-	Arabidopsis thaliana
BnPMEI105	CCGTCC-box	CCGTCC	835	6	-	Petroselinum hortense
BnPMEI105	A-box	CCGTCC	835	6	-	Petroselinum crispum	cis-acting regulatory element
BnPMEI105	G-box	CACGTC	1367	6	-	Zea mays	cis-acting regulatory element involved in light responsiveness
BnPMEI105	DRE core	GCCGAC	1029	6	+	Arabidopsis thaliana
BnPMEI105	DRE core	GCCGAC	1532	6	+	Arabidopsis thaliana
BnPMEI105	LS7	CAGATTTATTTTTA	1616	14	-	Zea mays	part of a light responsive element
BnPMEI105	MYB	TAACCA	168	6	+	Arabidopsis thaliana
BnPMEI105	MYB	CAACCA	1133	6	-	Arabidopsis thaliana
BnPMEI105	MYB	CAACCA	1152	6	-	Arabidopsis thaliana
BnPMEI105	W box	TTGACC	581	6	+	Arabidopsis thaliana
BnPMEI105	Myb	CAACTG	378	6	-	Arabidopsis thaliana
BnPMEI105	box S	AGCCACC	696	7	+	Arabidopsis thaliana
BnPMEI105		motif_sequence	41	4	+	organism	short_function
BnPMEI105		motif_sequence	153	4	-	organism	short_function
BnPMEI105		motif_sequence	209	4	+	organism	short_function
BnPMEI105		motif_sequence	290	4	-	organism	short_function
BnPMEI105		motif_sequence	461	4	-	organism	short_function
BnPMEI105		motif_sequence	521	4	-	organism	short_function
BnPMEI105		motif_sequence	535	4	-	organism	short_function
BnPMEI105		motif_sequence	765	4	-	organism	short_function
BnPMEI105		motif_sequence	896	4	+	organism	short_function
BnPMEI105		motif_sequence	898	4	-	organism	short_function
BnPMEI105		motif_sequence	1116	4	-	organism	short_function
BnPMEI105		motif_sequence	1528	4	+	organism	short_function
BnPMEI105		motif_sequence	1546	4	-	organism	short_function
BnPMEI105		motif_sequence	1629	4	-	organism	short_function
BnPMEI105		motif_sequence	1651	4	-	organism	short_function
BnPMEI105		motif_sequence	1678	4	+	organism	short_function
BnPMEI105		motif_sequence	1795	4	+	organism	short_function
BnPMEI105		motif_sequence	1859	4	-	organism	short_function
BnPMEI105		motif_sequence	1914	4	-	organism	short_function
BnPMEI105	ACE	CTAACGTATT	926	9	+	Petroselinum crispum	cis-acting element involved in light responsiveness
BnPMEI105	as-1	TGACG	1333	5	+	Arabidopsis thaliana
BnPMEI105	as-1	TGACG	1366	5	+	Arabidopsis thaliana
BnPMEI105	Myc	TCTCTTA	550	7	-	Arabidopsis thaliana
BnPMEI105	F-box	CTATTCTCATT	116	10	+	Lycopersicon esculentum
BnPMEI105	AAGAA-motif	GAAAGAA	865	7	+	Avena sativa
BnPMEI105	AAGAA-motif	gGTAAAGAAA	1778	9	+	Avena sativa
BnPMEI105	CAT-box	GCCACT	1644	6	-	Arabidopsis thaliana	cis-acting regulatory element related to meristem expression
BnPMEI105	CAT-box	GCCACT	1945	6	+	Arabidopsis thaliana	cis-acting regulatory element related to meristem expression
BnPMEI105	TC-rich repeats	GTTTTCTTAC	865	9	-	Nicotiana tabacum	cis-acting element involved in defense and stress responsiveness
BnPMEI105	MYC	CATGTG	901	6	+	Arabidopsis thaliana
BnPMEI105	MYC	CATTTG	1083	6	+	Arabidopsis thaliana
BnPMEI105	TCT-motif	TCTTAC	1868	6	+	Arabidopsis thaliana	part of a light responsive element
BnPMEI105	CGTCA-motif	CGTCA	1333	5	-	Hordeum vulgare	cis-acting regulatory element involved in the MeJA-responsiveness
BnPMEI105	CGTCA-motif	CGTCA	1366	5	-	Hordeum vulgare	cis-acting regulatory element involved in the MeJA-responsiveness
BnPMEI105	WRE3	CCACCT	698	6	+	Pisum sativum
BnPMEI105	WRE3	CCACCT	856	6	+	Pisum sativum
BnPMEI105	TGACG-motif	TGACG	1333	5	+	Hordeum vulgare	cis-acting regulatory element involved in the MeJA-responsiveness
BnPMEI105	TGACG-motif	TGACG	1366	5	+	Hordeum vulgare	cis-acting regulatory element involved in the MeJA-responsiveness
BnPMEI106	DRE1	ACCGAGA	710	7	-	Zea mays
BnPMEI106	DRE1	ACCGAGA	1686	7	+	Zea mays
BnPMEI106	W box	TTGACC	985	6	+	Arabidopsis thaliana
BnPMEI106	MYB	TAACCA	433	6	-	Arabidopsis thaliana
BnPMEI106	MYB	CAACAG	506	6	+	Arabidopsis thaliana
BnPMEI106	Myb	CAACTG	241	6	-	Arabidopsis thaliana
BnPMEI106	Myb	TAACTG	663	6	+	Arabidopsis thaliana
BnPMEI106	Myb	CAACTG	1258	6	-	Arabidopsis thaliana
BnPMEI106		motif_sequence	236	4	+	organism	short_function
BnPMEI106		motif_sequence	312	4	+	organism	short_function
BnPMEI106		motif_sequence	401	4	+	organism	short_function
BnPMEI106		motif_sequence	409	4	-	organism	short_function
BnPMEI106		motif_sequence	570	4	-	organism	short_function
BnPMEI106		motif_sequence	762	4	-	organism	short_function
BnPMEI106		motif_sequence	899	4	-	organism	short_function
BnPMEI106		motif_sequence	939	4	+	organism	short_function
BnPMEI106		motif_sequence	943	4	-	organism	short_function
BnPMEI106		motif_sequence	1138	4	+	organism	short_function
BnPMEI106		motif_sequence	1181	4	-	organism	short_function
BnPMEI106		motif_sequence	1569	4	-	organism	short_function
BnPMEI106		motif_sequence	1638	4	-	organism	short_function
BnPMEI106		motif_sequence	1810	4	-	organism	short_function
BnPMEI106		motif_sequence	1819	4	-	organism	short_function
BnPMEI106		motif_sequence	1969	4	+	organism	short_function
BnPMEI106	Box 4	ATTAAT	1369	6	-	Petroselinum crispum	part of a conserved DNA module involved in light responsiveness
BnPMEI106	Box 4	ATTAAT	1612	6	-	Petroselinum crispum	part of a conserved DNA module involved in light responsiveness
BnPMEI106	Myb-binding site	CAACAG	506	6	+	Nicotiana tabacum
BnPMEI106	as-1	TGACG	1305	5	-	Arabidopsis thaliana
BnPMEI106	CAT-box	GCCACT	1668	6	-	Arabidopsis thaliana	cis-acting regulatory element related to meristem expression
BnPMEI106	AAGAA-motif	GAAAGAA	1717	7	+	Avena sativa
BnPMEI106	MYC	CATTTG	233	6	-	Arabidopsis thaliana
BnPMEI106	MYC	CATTTG	1242	6	+	Arabidopsis thaliana
BnPMEI106	MYC	CATTTG	1314	6	-	Arabidopsis thaliana
BnPMEI106	MYC	CATTTG	1790	6	-	Arabidopsis thaliana
BnPMEI106	TCT-motif	TCTTAC	654	6	-	Arabidopsis thaliana	part of a light responsive element
BnPMEI106	TCT-motif	TCTTAC	1504	6	-	Arabidopsis thaliana	part of a light responsive element
BnPMEI106	CGTCA-motif	CGTCA	1305	5	+	Hordeum vulgare	cis-acting regulatory element involved in the MeJA-responsiveness
BnPMEI106	TGACG-motif	TGACG	1305	5	-	Hordeum vulgare	cis-acting regulatory element involved in the MeJA-responsiveness
BnPMEI106	G-Box	CACGTT	1780	6	-	Pisum sativum	cis-acting regulatory element involved in light responsiveness
BnPMEI106	ABRE	ACGTG	1781	5	+	Arabidopsis thaliana	cis-acting element involved in the abscisic acid responsiveness
BnPMEI106	ARE	AAACCA	454	6	-	Zea mays	cis-acting regulatory element essential for the anaerobic induction
BnPMEI106	ARE	AAACCA	783	6	-	Zea mays	cis-acting regulatory element essential for the anaerobic induction
BnPMEI106	ARE	AAACCA	1889	6	+	Zea mays	cis-acting regulatory element essential for the anaerobic induction
BnPMEI106	P-box	CCTTTTG	1106	7	+	Oryza sativa	gibberellin-responsive element
BnPMEI106	Unnamed__6	taTAAATATct	1061	10	-	Zea mays
BnPMEI106	TATA-box	TATACA	348	6	-	Helianthus annuus	core promoter element around -30 of transcription start
BnPMEI106	TATA-box	TATA	350	4	+	Arabidopsis thaliana	core promoter element around -30 of transcription start
BnPMEI106	TATA-box	taTATAAAtc	534	10	-	Arabidopsis thaliana	core promoter element around -30 of transcription start
BnPMEI106	TATA-box	TATAAAT	535	7	-	Brassica juncea	core promoter element around -30 of transcription start
BnPMEI106	TATA-box	TATAAA	536	6	-	Helianthus annuus	core promoter element around -30 of transcription start
BnPMEI106	TATA-box	TATATAA	537	7	-	Arabidopsis thaliana	core promoter element around -30 of transcription start
BnPMEI106	TATA-box	TATATA	538	6	+	Arabidopsis thaliana	core promoter element around -30 of transcription start
BnPMEI106	TATA-box	ATATAT	539	6	+	Brassica napus	core promoter element around -30 of transcription start
BnPMEI106	TATA-box	TATATA	540	6	+	Arabidopsis thaliana	core promoter element around -30 of transcription start
BnPMEI106	TATA-box	TATA	542	4	+	Arabidopsis thaliana	core promoter element around -30 of transcription start
BnPMEI106	TATA-box	TATAA	607	5	-	Arabidopsis thaliana	core promoter element around -30 of transcription start
BnPMEI106	TATA-box	TATA	608	4	+	Arabidopsis thaliana	core promoter element around -30 of transcription start
BnPMEI106	TATA-box	TATAAGAA	633	8	-	Zea mays	core promoter element around -30 of transcription start
BnPMEI106	TATA-box	TATAA	636	5	-	Arabidopsis thaliana	core promoter element around -30 of transcription start
BnPMEI106	TATA-box	TATA	637	4	+	Arabidopsis thaliana	core promoter element around -30 of transcription start
BnPMEI106	TATA-box	TATATA	722	6	+	Arabidopsis thaliana	core promoter element around -30 of transcription start
BnPMEI106	TATA-box	ATATAA	723	6	+	Brassica oleracea	core promoter element around -30 of transcription start
BnPMEI106	TATA-box	TATA	724	4	+	Arabidopsis thaliana	core promoter element around -30 of transcription start
BnPMEI106	TATA-box	TATA	801	4	+	Arabidopsis thaliana	core promoter element around -30 of transcription start
BnPMEI106	TATA-box	ATATAA	1036	6	+	Brassica oleracea	core promoter element around -30 of transcription start
BnPMEI106	TATA-box	TATA	1037	4	-	Arabidopsis thaliana	core promoter element around -30 of transcription start
BnPMEI106	TATA-box	TATAAATA	1064	8	-	Daucus carota	core promoter element around -30 of transcription start
BnPMEI106	TATA-box	TATAAAT	1065	7	-	Brassica juncea	core promoter element around -30 of transcription start
BnPMEI106	TATA-box	TATAAA	1066	6	-	Helianthus annuus	core promoter element around -30 of transcription start
BnPMEI106	TATA-box	TATAA	1067	5	-	Arabidopsis thaliana	core promoter element around -30 of transcription start
BnPMEI106	TATA-box	TATA	1068	4	-	Arabidopsis thaliana	core promoter element around -30 of transcription start
BnPMEI106	TATA-box	TATA	1120	4	-	Arabidopsis thaliana	core promoter element around -30 of transcription start
BnPMEI106	TATA-box	TATAA	1218	5	-	Arabidopsis thaliana	core promoter element around -30 of transcription start
BnPMEI106	TATA-box	TATA	1219	4	-	Arabidopsis thaliana	core promoter element around -30 of transcription start
BnPMEI106	TATA-box	TACAAAA	1231	7	-	Oryza sativa	core promoter element around -30 of transcription start
BnPMEI106	TATA-box	TATAAA	1279	6	-	Helianthus annuus	core promoter element around -30 of transcription start
BnPMEI106	TATA-box	TATAA	1280	5	-	Arabidopsis thaliana	core promoter element around -30 of transcription start
BnPMEI106	TATA-box	TATA	1281	4	-	Arabidopsis thaliana	core promoter element around -30 of transcription start
BnPMEI106	TATA-box	ATATAA	1373	6	+	Brassica oleracea	core promoter element around -30 of transcription start
BnPMEI106	TATA-box	TATA	1374	4	-	Arabidopsis thaliana	core promoter element around -30 of transcription start
BnPMEI106	TATA-box	TATAAA	1441	6	-	Helianthus annuus	core promoter element around -30 of transcription start
BnPMEI106	TATA-box	TATAA	1442	5	-	Arabidopsis thaliana	core promoter element around -30 of transcription start
BnPMEI106	TATA-box	TATA	1443	4	-	Arabidopsis thaliana	core promoter element around -30 of transcription start
BnPMEI106	TATA-box	ATTATA	1463	6	+	Brassica napus	core promoter element around -30 of transcription start
BnPMEI106	TATA-box	TATAA	1464	5	-	Arabidopsis thaliana	core promoter element around -30 of transcription start
BnPMEI106	TATA-box	TATA	1465	4	-	Arabidopsis thaliana	core promoter element around -30 of transcription start
BnPMEI106	TATA-box	TATAA	1496	5	-	Arabidopsis thaliana	core promoter element around -30 of transcription start
BnPMEI106	TATA-box	TATA	1497	4	-	Arabidopsis thaliana	core promoter element around -30 of transcription start
BnPMEI106	TATA-box	TATATA	1924	6	-	Arabidopsis thaliana	core promoter element around -30 of transcription start
BnPMEI106	TATA-box	ATATAT	1925	6	-	Brassica napus	core promoter element around -30 of transcription start
BnPMEI106	TATA-box	TATATA	1926	6	-	Arabidopsis thaliana	core promoter element around -30 of transcription start
BnPMEI106	TATA-box	ATATAA	1927	6	+	Brassica oleracea	core promoter element around -30 of transcription start
BnPMEI106	TATA-box	TATA	1928	4	-	Arabidopsis thaliana	core promoter element around -30 of transcription start
BnPMEI106	TGA-element	AACGAC	1772	6	+	Brassica oleracea	auxin-responsive element
BnPMEI106	MBS	CAACTG	241	6	-	Arabidopsis thaliana	MYB binding site involved in drought-inducibility
BnPMEI106	MBS	CAACTG	1258	6	-	Arabidopsis thaliana	MYB binding site involved in drought-inducibility
BnPMEI106	CAAT-box	CCAAT	161	5	+	Arabidopsis thaliana	common cis-acting element in promoter and enhancer regions
BnPMEI106	CAAT-box	CAAT	162	4	+	Nicotiana glutinosa
BnPMEI106	CAAT-box	CAAT	197	4	+	Nicotiana glutinosa
BnPMEI106	CAAT-box	CAAAT	233	5	+	Pisum sativum	common cis-acting element in promoter and enhancer regions
BnPMEI106	CAAT-box	CAAT	260	4	-	Nicotiana glutinosa
BnPMEI106	CAAT-box	CAAT	399	4	+	Nicotiana glutinosa
BnPMEI106	CAAT-box	CAAT	445	4	+	Nicotiana glutinosa
BnPMEI106	CAAT-box	CAAAT	497	5	+	Pisum sativum	common cis-acting element in promoter and enhancer regions
BnPMEI106	CAAT-box	CAAT	520	4	+	Nicotiana glutinosa
BnPMEI106	CAAT-box	CCAAT	554	5	-	Arabidopsis thaliana	common cis-acting element in promoter and enhancer regions
BnPMEI106	CAAT-box	CCAAT	598	5	-	Arabidopsis thaliana	common cis-acting element in promoter and enhancer regions
BnPMEI106	CAAT-box	CAAT	627	4	-	Nicotiana glutinosa
BnPMEI106	CAAT-box	CAAAT	749	5	+	Pisum sativum	common cis-acting element in promoter and enhancer regions
BnPMEI106	CAAT-box	CCAAT	789	5	-	Arabidopsis thaliana	common cis-acting element in promoter and enhancer regions
BnPMEI106	CAAT-box	CAAT	845	4	-	Nicotiana glutinosa
BnPMEI106	CAAT-box	CAAT	874	4	-	Nicotiana glutinosa
BnPMEI106	CAAT-box	CAAT	960	4	-	Nicotiana glutinosa
BnPMEI106	CAAT-box	CAAT	978	4	+	Nicotiana glutinosa
BnPMEI106	CAAT-box	CAAAT	1002	5	-	Pisum sativum	common cis-acting element in promoter and enhancer regions
BnPMEI106	CAAT-box	CAAT	1155	4	-	Nicotiana glutinosa
BnPMEI106	CAAT-box	CAAAT	1243	5	-	Pisum sativum	common cis-acting element in promoter and enhancer regions
BnPMEI106	CAAT-box	CAAT	1271	4	+	Nicotiana glutinosa
BnPMEI106	CAAT-box	CAAT	1308	4	+	Nicotiana glutinosa
BnPMEI106	CAAT-box	CAAAT	1314	5	+	Pisum sativum	common cis-acting element in promoter and enhancer regions
BnPMEI106	CAAT-box	CAAT	1378	4	-	Nicotiana glutinosa
BnPMEI106	CAAT-box	CAAAT	1382	5	-	Pisum sativum	common cis-acting element in promoter and enhancer regions
BnPMEI106	CAAT-box	CAAT	1418	4	-	Nicotiana glutinosa
BnPMEI106	CAAT-box	CAAT	1538	4	+	Nicotiana glutinosa
BnPMEI106	CAAT-box	CAAT	1607	4	+	Nicotiana glutinosa
BnPMEI106	CAAT-box	CAAAT	1662	5	+	Pisum sativum	common cis-acting element in promoter and enhancer regions
BnPMEI106	CAAT-box	CAAT	1702	4	+	Nicotiana glutinosa
BnPMEI106	CAAT-box	CAAT	1706	4	+	Nicotiana glutinosa
BnPMEI106	CAAT-box	CAAAT	1765	5	+	Pisum sativum	common cis-acting element in promoter and enhancer regions
BnPMEI106	CAAT-box	CAAAT	1790	5	+	Pisum sativum	common cis-acting element in promoter and enhancer regions
BnPMEI106	CAAT-box	CAAT	1832	4	-	Nicotiana glutinosa
BnPMEI106	WUN-motif	CCATTTCAA	614	9	+	Nicotiana glutinosa
BnPMEI106	GARE-motif	TCTGTTG	506	7	-	Brassica oleracea	gibberellin-responsive element
BnPMEI106	MYB-like sequence	TAACCA	433	6	-	Arabidopsis thaliana
BnPMEI106	GT1-motif	GGTTAA	968	6	+	Arabidopsis thaliana	light responsive element
BnPMEI106	GT1-motif	GGTTAA	1734	6	+	Arabidopsis thaliana	light responsive element
BnPMEI106	Unnamed__4	CTCC	159	4	+	Petroselinum hortense
BnPMEI106	Unnamed__4	CTCC	698	4	+	Petroselinum hortense
BnPMEI106	Unnamed__4	CTCC	762	4	-	Petroselinum hortense
BnPMEI106	Unnamed__4	CTCC	862	4	-	Petroselinum hortense
BnPMEI106	Unnamed__4	CTCC	965	4	-	Petroselinum hortense
BnPMEI106	Unnamed__4	CTCC	1181	4	-	Petroselinum hortense
BnPMEI106	Unnamed__4	CTCC	1602	4	-	Petroselinum hortense
BnPMEI106	Unnamed__4	CTCC	1810	4	-	Petroselinum hortense
BnPMEI106	TCA	TCATCTTCAT	1616	9	-	Pisum sativum
BnPMEI106	TCA	TCATCTTCAT	1959	9	+	Pisum sativum
BnPMEI106	O2-site	GATGA(C/T)(A/G)TG(A/G)	1482	8.5	-	Zea mays	cis-acting regulatory element involved in zein metabolism regulation
BnPMEI106	AT~TATA-box	TATATAAA	536	8	-	Arabidopsis thaliana
BnPMEI106	AT~TATA-box	TATATA	538	6	+	Arabidopsis thaliana
BnPMEI106	AT~TATA-box	TATATA	540	6	+	Arabidopsis thaliana
BnPMEI106	AT~TATA-box	TATATA	722	6	+	Arabidopsis thaliana
BnPMEI106	AT~TATA-box	TATATA	1924	6	-	Arabidopsis thaliana
BnPMEI106	AT~TATA-box	TATATA	1926	6	-	Arabidopsis thaliana
BnPMEI106	TCA-element	CCATCTTTTT	1408	9	-	Nicotiana tabacum	cis-acting element involved in salicylic acid responsiveness
BnPMEI107	AAGAA-motif	GAAAGAA	1137	7	+	Avena sativa
BnPMEI107	MYC	CATTTG	60	6	+	Arabidopsis thaliana
BnPMEI107	MYC	CAATTG	193	6	+	Arabidopsis thaliana
BnPMEI107	MYC	CATTTG	730	6	-	Arabidopsis thaliana
BnPMEI107	MYC	CAATTG	1288	6	-	Arabidopsis thaliana
BnPMEI107	TGACG-motif	TGACG	42	5	-	Hordeum vulgare	cis-acting regulatory element involved in the MeJA-responsiveness
BnPMEI107	TGACG-motif	TGACG	115	5	-	Hordeum vulgare	cis-acting regulatory element involved in the MeJA-responsiveness
BnPMEI107	TGACG-motif	TGACG	175	5	-	Hordeum vulgare	cis-acting regulatory element involved in the MeJA-responsiveness
BnPMEI107	TGACG-motif	TGACG	749	5	+	Hordeum vulgare	cis-acting regulatory element involved in the MeJA-responsiveness
BnPMEI107	CGTCA-motif	CGTCA	42	5	+	Hordeum vulgare	cis-acting regulatory element involved in the MeJA-responsiveness
BnPMEI107	CGTCA-motif	CGTCA	115	5	+	Hordeum vulgare	cis-acting regulatory element involved in the MeJA-responsiveness
BnPMEI107	CGTCA-motif	CGTCA	175	5	+	Hordeum vulgare	cis-acting regulatory element involved in the MeJA-responsiveness
BnPMEI107	CGTCA-motif	CGTCA	749	5	-	Hordeum vulgare	cis-acting regulatory element involved in the MeJA-responsiveness
BnPMEI107	W box	TTGACC	294	6	+	Arabidopsis thaliana
BnPMEI107	W box	TTGACC	488	6	+	Arabidopsis thaliana
BnPMEI107	W box	TTGACC	1394	6	-	Arabidopsis thaliana
BnPMEI107	MYB	TAACCA	795	6	+	Arabidopsis thaliana
BnPMEI107	MYB	CAACCA	1184	6	-	Arabidopsis thaliana
BnPMEI107	MYB	CAACCA	1197	6	-	Arabidopsis thaliana
BnPMEI107	MYB	CAACCA	1795	6	+	Arabidopsis thaliana
BnPMEI107	ABRE3a	TACGTG	1799	6	-	Zea mays
BnPMEI107	Unnamed__2	AACCTAACCT	48	9	-	Petroselinum hortense
BnPMEI107	Unnamed__2	AACCTAACCT	738	9	+	Petroselinum hortense
BnPMEI107	Box 4	ATTAAT	136	6	+	Petroselinum crispum	part of a conserved DNA module involved in light responsiveness
BnPMEI107	Box 4	ATTAAT	1499	6	-	Petroselinum crispum	part of a conserved DNA module involved in light responsiveness
BnPMEI107	Box 4	ATTAAT	1613	6	-	Petroselinum crispum	part of a conserved DNA module involved in light responsiveness
BnPMEI107	Box 4	ATTAAT	1960	6	-	Petroselinum crispum	part of a conserved DNA module involved in light responsiveness
BnPMEI107		motif_sequence	782	4	-	organism	short_function
BnPMEI107		motif_sequence	870	4	+	organism	short_function
BnPMEI107		motif_sequence	904	4	-	organism	short_function
BnPMEI107		motif_sequence	1092	4	-	organism	short_function
BnPMEI107		motif_sequence	1238	4	-	organism	short_function
BnPMEI107		motif_sequence	1744	4	+	organism	short_function
BnPMEI107		motif_sequence	1975	4	+	organism	short_function
BnPMEI107	ABRE4	CACGTA	1799	6	+	Zea mays
BnPMEI107	as-1	TGACG	42	5	-	Arabidopsis thaliana
BnPMEI107	as-1	TGACG	115	5	-	Arabidopsis thaliana
BnPMEI107	as-1	TGACG	175	5	-	Arabidopsis thaliana
BnPMEI107	as-1	TGACG	749	5	+	Arabidopsis thaliana
BnPMEI107	circadian	CAAAGATATC	1548	9	+	Lycopersicon esculentum	cis-acting regulatory element involved in circadian control
BnPMEI107	MYB-like sequence	TAACCA	795	6	+	Arabidopsis thaliana
BnPMEI107	CAAT-box	CAAAT	61	5	-	Pisum sativum	common cis-acting element in promoter and enhancer regions
BnPMEI107	CAAT-box	CCAAT	66	5	-	Arabidopsis thaliana	common cis-acting element in promoter and enhancer regions
BnPMEI107	CAAT-box	CAAT	128	4	-	Nicotiana glutinosa
BnPMEI107	CAAT-box	CAAT	166	4	+	Nicotiana glutinosa
BnPMEI107	CAAT-box	CAAT	193	4	+	Nicotiana glutinosa
BnPMEI107	CAAT-box	CAAT	195	4	-	Nicotiana glutinosa
BnPMEI107	CAAT-box	CAAT	212	4	+	Nicotiana glutinosa
BnPMEI107	CAAT-box	CAAT	240	4	+	Nicotiana glutinosa
BnPMEI107	CAAT-box	CAAT	358	4	-	Nicotiana glutinosa
BnPMEI107	CAAT-box	CAAT	387	4	-	Nicotiana glutinosa
BnPMEI107	CAAT-box	CAAT	403	4	+	Nicotiana glutinosa
BnPMEI107	CAAT-box	CAAT	434	4	+	Nicotiana glutinosa
BnPMEI107	CAAT-box	CAAT	552	4	-	Nicotiana glutinosa
BnPMEI107	CAAT-box	CAAT	581	4	-	Nicotiana glutinosa
BnPMEI107	CAAT-box	CAAT	597	4	+	Nicotiana glutinosa
BnPMEI107	CAAT-box	CAAT	603	4	+	Nicotiana glutinosa
BnPMEI107	CAAT-box	CAAT	654	4	-	Nicotiana glutinosa
BnPMEI107	CAAT-box	CAAAT	730	5	+	Pisum sativum	common cis-acting element in promoter and enhancer regions
BnPMEI107	CAAT-box	CAAT	854	4	+	Nicotiana glutinosa
BnPMEI107	CAAT-box	CAAT	876	4	-	Nicotiana glutinosa
BnPMEI107	CAAT-box	CCAAT	941	5	-	Arabidopsis thaliana	common cis-acting element in promoter and enhancer regions
BnPMEI107	CAAT-box	CAAAT	1150	5	+	Pisum sativum	common cis-acting element in promoter and enhancer regions
BnPMEI107	CAAT-box	CAAAT	1179	5	+	Pisum sativum	common cis-acting element in promoter and enhancer regions
BnPMEI107	CAAT-box	CCAAT	1182	5	-	Arabidopsis thaliana	common cis-acting element in promoter and enhancer regions
BnPMEI107	CAAT-box	CAAT	1207	4	-	Nicotiana glutinosa
BnPMEI107	CAAT-box	CAAT	1215	4	+	Nicotiana glutinosa
BnPMEI107	CAAT-box	CAAT	1221	4	+	Nicotiana glutinosa
BnPMEI107	CAAT-box	CAAT	1288	4	+	Nicotiana glutinosa
BnPMEI107	CAAT-box	CAAT	1290	4	-	Nicotiana glutinosa
BnPMEI107	CAAT-box	CAAAT	1376	5	-	Pisum sativum	common cis-acting element in promoter and enhancer regions
BnPMEI107	CAAT-box	CAAT	1397	4	+	Nicotiana glutinosa
BnPMEI107	CAAT-box	CAAAT	1422	5	-	Pisum sativum	common cis-acting element in promoter and enhancer regions
BnPMEI107	CAAT-box	CAAT	1449	4	+	Nicotiana glutinosa
BnPMEI107	CAAT-box	CAAAT	1525	5	+	Pisum sativum	common cis-acting element in promoter and enhancer regions
BnPMEI107	CAAT-box	CAAT	1585	4	-	Nicotiana glutinosa
BnPMEI107	CAAT-box	CAAT	1786	4	+	Nicotiana glutinosa
BnPMEI107	CAAT-box	CCAAT	1861	5	+	Arabidopsis thaliana	common cis-acting element in promoter and enhancer regions
BnPMEI107	CAAT-box	CAAT	1862	4	+	Nicotiana glutinosa
BnPMEI107	CAAT-box	CAAAT	1931	5	+	Pisum sativum	common cis-acting element in promoter and enhancer regions
BnPMEI107	CAAT-box	CAAT	1952	4	+	Nicotiana glutinosa
BnPMEI107	ERE	ATTTCATA	927	8	+	Nicotiana glutinos
BnPMEI107	ERE	ATTTTAAA	1934	8	+	Nicotiana glutinos
BnPMEI107	TCA	TCATCTTCAT	1236	9	-	Pisum sativum
BnPMEI107	CCGTCC motif	CCGTCC	252	6	+	Nicotiana tabacum
BnPMEI107	CCGTCC motif	CCGTCC	446	6	+	Nicotiana tabacum
BnPMEI107	LTR	CCGAAA	1685	6	-	Hordeum vulgare	cis-acting element involved in low-temperature responsiveness
BnPMEI107	Unnamed__4	CTCC	10	4	+	Petroselinum hortense
BnPMEI107	Unnamed__4	CTCC	782	4	-	Petroselinum hortense
BnPMEI107	Unnamed__4	CTCC	977	4	+	Petroselinum hortense
BnPMEI107	Unnamed__4	CTCC	1092	4	-	Petroselinum hortense
BnPMEI107	Unnamed__4	CTCC	1134	4	-	Petroselinum hortense
BnPMEI107	Unnamed__4	CTCC	1163	4	-	Petroselinum hortense
BnPMEI107	Unnamed__4	CTCC	1246	4	-	Petroselinum hortense
BnPMEI107	Unnamed__4	CTCC	1697	4	-	Petroselinum hortense
BnPMEI107	Unnamed__4	CTCC	1808	4	-	Petroselinum hortense
BnPMEI107	Sp1	GGGCGG	344	6	+	Oryza sativa	light responsive element
BnPMEI107	Sp1	GGGCGG	538	6	+	Oryza sativa	light responsive element
BnPMEI107	AT~TATA-box	TATATA	223	6	+	Arabidopsis thaliana
BnPMEI107	AT~TATA-box	TATATA	225	6	+	Arabidopsis thaliana
BnPMEI107	AT~TATA-box	TATATA	417	6	+	Arabidopsis thaliana
BnPMEI107	AT~TATA-box	TATATA	419	6	+	Arabidopsis thaliana
BnPMEI107	A-box	CCGTCC	252	6	+	Petroselinum crispum	cis-acting regulatory element
BnPMEI107	A-box	CCGTCC	446	6	+	Petroselinum crispum	cis-acting regulatory element
BnPMEI107	CCGTCC-box	CCGTCC	252	6	+	Petroselinum hortense
BnPMEI107	CCGTCC-box	CCGTCC	446	6	+	Petroselinum hortense
BnPMEI107	G-box	CCACGTAA	1798	8	+	Brassica napus	cis-acting regulatory element involved in light responsiveness
BnPMEI107	G-box	TACGTG	1799	6	-	Arabidopsis thaliana	cis-acting regulatory element involved in light responsiveness
BnPMEI107	DRE core	GCCGAC	532	6	-	Arabidopsis thaliana
BnPMEI107	ABRE	ACGTG	1799	5	-	Arabidopsis thaliana	cis-acting element involved in the abscisic acid responsiveness
BnPMEI107	Unnamed__1	CGTGG	1798	5	-	Zea mays
BnPMEI107	TATA-box	ATTATA	221	6	+	Brassica napus	core promoter element around -30 of transcription start
BnPMEI107	TATA-box	TATATAA	222	7	-	Arabidopsis thaliana	core promoter element around -30 of transcription start
BnPMEI107	TATA-box	TATATA	223	6	+	Arabidopsis thaliana	core promoter element around -30 of transcription start
BnPMEI107	TATA-box	ATATAT	224	6	+	Brassica napus	core promoter element around -30 of transcription start
BnPMEI107	TATA-box	TATATA	225	6	+	Arabidopsis thaliana	core promoter element around -30 of transcription start
BnPMEI107	TATA-box	TATA	227	4	+	Arabidopsis thaliana	core promoter element around -30 of transcription start
BnPMEI107	TATA-box	TATA	375	4	+	Arabidopsis thaliana	core promoter element around -30 of transcription start
BnPMEI107	TATA-box	ATTATA	415	6	+	Brassica napus	core promoter element around -30 of transcription start
BnPMEI107	TATA-box	TATATAA	416	7	-	Arabidopsis thaliana	core promoter element around -30 of transcription start
BnPMEI107	TATA-box	TATATA	417	6	+	Arabidopsis thaliana	core promoter element around -30 of transcription start
BnPMEI107	TATA-box	ATATAT	418	6	+	Brassica napus	core promoter element around -30 of transcription start
BnPMEI107	TATA-box	TATATA	419	6	+	Arabidopsis thaliana	core promoter element around -30 of transcription start
BnPMEI107	TATA-box	TATA	421	4	+	Arabidopsis thaliana	core promoter element around -30 of transcription start
BnPMEI107	TATA-box	TATA	569	4	+	Arabidopsis thaliana	core promoter element around -30 of transcription start
BnPMEI107	TATA-box	TACAAAA	790	7	-	Oryza sativa	core promoter element around -30 of transcription start
BnPMEI107	TATA-box	TATAA	817	5	-	Arabidopsis thaliana	core promoter element around -30 of transcription start
BnPMEI107	TATA-box	TATA	818	4	+	Arabidopsis thaliana	core promoter element around -30 of transcription start
BnPMEI107	TATA-box	TACAAAA	1224	7	-	Oryza sativa	core promoter element around -30 of transcription start
BnPMEI107	TATA-box	ATTATA	1309	6	+	Brassica napus	core promoter element around -30 of transcription start
BnPMEI107	TATA-box	TATAA	1310	5	-	Arabidopsis thaliana	core promoter element around -30 of transcription start
BnPMEI107	TATA-box	TATA	1311	4	-	Arabidopsis thaliana	core promoter element around -30 of transcription start
BnPMEI107	TATA-box	ATTATA	1432	6	+	Brassica napus	core promoter element around -30 of transcription start
BnPMEI107	TATA-box	TATAA	1433	5	-	Arabidopsis thaliana	core promoter element around -30 of transcription start
BnPMEI107	TATA-box	TATA	1434	4	-	Arabidopsis thaliana	core promoter element around -30 of transcription start
BnPMEI107	TATA-box	taTATAAAtc	1532	9	-	Arabidopsis thaliana	core promoter element around -30 of transcription start
BnPMEI107	TATA-box	TATAA	1559	5	-	Arabidopsis thaliana	core promoter element around -30 of transcription start
BnPMEI107	TATA-box	TATA	1560	4	-	Arabidopsis thaliana	core promoter element around -30 of transcription start
BnPMEI107	TATA-box	ccTATAAAaa	1834	9	+	Arabidopsis thaliana	core promoter element around -30 of transcription start
BnPMEI107	TATA-box	TACAAAA	1836	7	+	Oryza sativa	core promoter element around -30 of transcription start
BnPMEI107	TATA-box	TATAA	1867	5	-	Arabidopsis thaliana	core promoter element around -30 of transcription start
BnPMEI107	TATA-box	TATA	1868	4	-	Arabidopsis thaliana	core promoter element around -30 of transcription start
BnPMEI107	TATA-box	TAAAGATT	1890	8	+	Arabidopsis thaliana	core promoter element around -30 of transcription start
BnPMEI107	TATA-box	TATA	1910	4	-	Arabidopsis thaliana	core promoter element around -30 of transcription start
BnPMEI107	GA-motif	ATAGATAA	1370	8	-	Arabidopsis thaliana	part of a light responsive element
BnPMEI107	GA-motif	ATAGATAA	1535	8	-	Arabidopsis thaliana	part of a light responsive element
BnPMEI107	STRE	AGGGG	1832	5	-	Arabidopsis thaliana
BnPMEI108	MYC	CATGTG	1438	6	-	Arabidopsis thaliana
BnPMEI108	MYC	CATTTG	1514	6	-	Arabidopsis thaliana
BnPMEI108	MYC	CATGTG	1552	6	-	Arabidopsis thaliana
BnPMEI108	TGACG-motif	TGACG	151	5	+	Hordeum vulgare	cis-acting regulatory element involved in the MeJA-responsiveness
BnPMEI108	TGACG-motif	TGACG	204	5	-	Hordeum vulgare	cis-acting regulatory element involved in the MeJA-responsiveness
BnPMEI108	TGACG-motif	TGACG	210	5	-	Hordeum vulgare	cis-acting regulatory element involved in the MeJA-responsiveness
BnPMEI108	TGACG-motif	TGACG	883	5	+	Hordeum vulgare	cis-acting regulatory element involved in the MeJA-responsiveness
BnPMEI108	TGACG-motif	TGACG	1511	5	-	Hordeum vulgare	cis-acting regulatory element involved in the MeJA-responsiveness
BnPMEI108	TGACG-motif	TGACG	1693	5	+	Hordeum vulgare	cis-acting regulatory element involved in the MeJA-responsiveness
BnPMEI108	TGACG-motif	TGACG	1909	5	-	Hordeum vulgare	cis-acting regulatory element involved in the MeJA-responsiveness
BnPMEI108	TCT-motif	TCTTAC	1830	6	+	Arabidopsis thaliana	part of a light responsive element
BnPMEI108	CGTCA-motif	CGTCA	151	5	-	Hordeum vulgare	cis-acting regulatory element involved in the MeJA-responsiveness
BnPMEI108	CGTCA-motif	CGTCA	204	5	+	Hordeum vulgare	cis-acting regulatory element involved in the MeJA-responsiveness
BnPMEI108	CGTCA-motif	CGTCA	210	5	+	Hordeum vulgare	cis-acting regulatory element involved in the MeJA-responsiveness
BnPMEI108	CGTCA-motif	CGTCA	883	5	-	Hordeum vulgare	cis-acting regulatory element involved in the MeJA-responsiveness
BnPMEI108	CGTCA-motif	CGTCA	1511	5	+	Hordeum vulgare	cis-acting regulatory element involved in the MeJA-responsiveness
BnPMEI108	CGTCA-motif	CGTCA	1693	5	-	Hordeum vulgare	cis-acting regulatory element involved in the MeJA-responsiveness
BnPMEI108	CGTCA-motif	CGTCA	1909	5	+	Hordeum vulgare	cis-acting regulatory element involved in the MeJA-responsiveness
BnPMEI108	AAGAA-motif	gGTAAAGAAA	713	9	-	Avena sativa
BnPMEI108		motif_sequence	750	4	+	organism	short_function
BnPMEI108		motif_sequence	1184	4	+	organism	short_function
BnPMEI108		motif_sequence	1389	4	-	organism	short_function
BnPMEI108		motif_sequence	1437	4	-	organism	short_function
BnPMEI108		motif_sequence	1449	4	-	organism	short_function
BnPMEI108		motif_sequence	1537	4	-	organism	short_function
BnPMEI108		motif_sequence	1575	4	+	organism	short_function
BnPMEI108		motif_sequence	1577	4	-	organism	short_function
BnPMEI108		motif_sequence	1735	4	+	organism	short_function
BnPMEI108		motif_sequence	1826	4	+	organism	short_function
BnPMEI108	Myb-binding site	CAACAG	913	6	-	Nicotiana tabacum
BnPMEI108	Box 4	ATTAAT	1489	6	-	Petroselinum crispum	part of a conserved DNA module involved in light responsiveness
BnPMEI108	Box 4	ATTAAT	1620	6	-	Petroselinum crispum	part of a conserved DNA module involved in light responsiveness
BnPMEI108	as-1	TGACG	151	5	+	Arabidopsis thaliana
BnPMEI108	as-1	TGACG	204	5	-	Arabidopsis thaliana
BnPMEI108	as-1	TGACG	210	5	-	Arabidopsis thaliana
BnPMEI108	as-1	TGACG	883	5	+	Arabidopsis thaliana
BnPMEI108	as-1	TGACG	1511	5	-	Arabidopsis thaliana
BnPMEI108	as-1	TGACG	1693	5	+	Arabidopsis thaliana
BnPMEI108	as-1	TGACG	1909	5	-	Arabidopsis thaliana
BnPMEI108	W box	TTGACC	916	6	+	Arabidopsis thaliana
BnPMEI108	W box	TTGACC	1729	6	+	Arabidopsis thaliana
BnPMEI108	MYB	CAACAG	913	6	-	Arabidopsis thaliana
BnPMEI108	MYB	TAACCA	1570	6	-	Arabidopsis thaliana
BnPMEI108	Unnamed__2	CCCCGG	848	6	+	Zea mays
BnPMEI108	Myb	CAACTG	1232	6	-	Arabidopsis thaliana
BnPMEI108	Myb	TAACTG	1381	6	+	Arabidopsis thaliana
BnPMEI108	O2-site	GATGA(C/T)(A/G)TG(A/G)	247	8	+	Zea mays	cis-acting regulatory element involved in zein metabolism regulation
BnPMEI108	AT~TATA-box	TATATA	890	6	+	Arabidopsis thaliana
BnPMEI108	AT~TATA-box	TATATA	1108	6	-	Arabidopsis thaliana
BnPMEI108	AT~TATA-box	TATATA	1127	6	-	Arabidopsis thaliana
BnPMEI108	AT~TATA-box	TATATA	1129	6	-	Arabidopsis thaliana
BnPMEI108	AT~TATA-box	TATATA	1131	6	-	Arabidopsis thaliana
BnPMEI108	AT~TATA-box	TATATA	1133	6	-	Arabidopsis thaliana
BnPMEI108	AT~TATA-box	TATATA	1135	6	-	Arabidopsis thaliana
BnPMEI108	AT~TATA-box	TATATA	1137	6	-	Arabidopsis thaliana
BnPMEI108	AT~TATA-box	TATATA	1139	6	-	Arabidopsis thaliana
BnPMEI108	AT~TATA-box	TATATA	1141	6	-	Arabidopsis thaliana
BnPMEI108	AT~TATA-box	TATATA	1703	6	-	Arabidopsis thaliana
BnPMEI108	AT~TATA-box	TATATA	1916	6	-	Arabidopsis thaliana
BnPMEI108	AT~TATA-box	TATATA	1918	6	-	Arabidopsis thaliana
BnPMEI108	AT~TATA-box	TATATA	1920	6	-	Arabidopsis thaliana
BnPMEI108	AT~TATA-box	TATATA	1922	6	-	Arabidopsis thaliana
BnPMEI108	AT~TATA-box	TATATA	1924	6	-	Arabidopsis thaliana
BnPMEI108	AT~TATA-box	TATATA	1926	6	-	Arabidopsis thaliana
BnPMEI108	TCA-element	CCATCTTTTT	301	9	+	Nicotiana tabacum	cis-acting element involved in salicylic acid responsiveness
BnPMEI108	GC-motif	CCCCCG	847	6	+	Zea mays	enhancer-like element involved in anoxic specific inducibility
BnPMEI108	DRE core	GCCGAC	593	6	+	Arabidopsis thaliana
BnPMEI108	G-box	CACGTC	884	6	-	Zea mays	cis-acting regulatory element involved in light responsiveness
BnPMEI108	G-box	CACGTC	1697	6	-	Zea mays	cis-acting regulatory element involved in light responsiveness
BnPMEI108	CAAT-box	CCAAT	22	5	-	Arabidopsis thaliana	common cis-acting element in promoter and enhancer regions
BnPMEI108	CAAT-box	CAAAT	41	5	-	Pisum sativum	common cis-acting element in promoter and enhancer regions
BnPMEI108	CAAT-box	CAAAT	69	5	-	Pisum sativum	common cis-acting element in promoter and enhancer regions
BnPMEI108	CAAT-box	CAAT	114	4	+	Nicotiana glutinosa
BnPMEI108	CAAT-box	CAAAT	138	5	+	Pisum sativum	common cis-acting element in promoter and enhancer regions
BnPMEI108	CAAT-box	CAAT	176	4	-	Nicotiana glutinosa
BnPMEI108	CAAT-box	CAAT	181	4	+	Nicotiana glutinosa
BnPMEI108	CAAT-box	CAAT	301	4	+	Nicotiana glutinosa
BnPMEI108	CAAT-box	CAAT	318	4	-	Nicotiana glutinosa
BnPMEI108	CAAT-box	CAAT	326	4	-	Nicotiana glutinosa
BnPMEI108	CAAT-box	CAAT	360	4	+	Nicotiana glutinosa
BnPMEI108	CAAT-box	CAAT	517	4	-	Nicotiana glutinosa
BnPMEI108	CAAT-box	CAAT	612	4	-	Nicotiana glutinosa
BnPMEI108	CAAT-box	CAAT	626	4	+	Nicotiana glutinosa
BnPMEI108	CAAT-box	CAAT	660	4	-	Nicotiana glutinosa
BnPMEI108	CAAT-box	CCAAT	805	5	+	Arabidopsis thaliana	common cis-acting element in promoter and enhancer regions
BnPMEI108	CAAT-box	CAAT	806	4	+	Nicotiana glutinosa
BnPMEI108	CAAT-box	CAAT	837	4	-	Nicotiana glutinosa
BnPMEI108	CAAT-box	CAAT	905	4	-	Nicotiana glutinosa
BnPMEI108	CAAT-box	CAAT	941	4	+	Nicotiana glutinosa
BnPMEI108	CAAT-box	CAAAT	943	5	-	Pisum sativum	common cis-acting element in promoter and enhancer regions
BnPMEI108	CAAT-box	CAAAT	1329	5	+	Pisum sativum	common cis-acting element in promoter and enhancer regions
BnPMEI108	CAAT-box	CAAT	1350	4	+	Nicotiana glutinosa
BnPMEI108	CAAT-box	CAAAT	1514	5	+	Pisum sativum	common cis-acting element in promoter and enhancer regions
BnPMEI108	CAAT-box	CCAAT	1586	5	-	Arabidopsis thaliana	common cis-acting element in promoter and enhancer regions
BnPMEI108	CAAT-box	CAAT	1608	4	+	Nicotiana glutinosa
BnPMEI108	CAAT-box	CAAT	1655	4	-	Nicotiana glutinosa
BnPMEI108	CAAT-box	CAAT	1747	4	-	Nicotiana glutinosa
BnPMEI108	CAAT-box	CAAT	1752	4	+	Nicotiana glutinosa
BnPMEI108	CAAT-box	CAAAT	1754	5	-	Pisum sativum	common cis-acting element in promoter and enhancer regions
BnPMEI108	CAAT-box	CAAT	1891	4	+	Nicotiana glutinosa
BnPMEI108	ERE	ATTTTAAA	88	8	-	Nicotiana glutinos
BnPMEI108	ERE	ATTTTAAA	266	8	-	Nicotiana glutinos
BnPMEI108	ERE	ATTTCATA	1815	8	-	Nicotiana glutinos
BnPMEI108	MBS	CAACTG	1232	6	-	Arabidopsis thaliana	MYB binding site involved in drought-inducibility
BnPMEI108	MYB-like sequence	TAACCA	1570	6	-	Arabidopsis thaliana
BnPMEI108	Unnamed__4	CTCC	1102	4	-	Petroselinum hortense
BnPMEI108	Unnamed__4	CTCC	1643	4	+	Petroselinum hortense
BnPMEI108	GT1-motif	GGTTAAT	852	7	+	Avena sativa	light responsive element
BnPMEI108	I-box	atGATAAGGTC	1051	10	+	Helianthus annuus	part of a light responsive element
BnPMEI108	TCA	TCATCTTCAT	206	9	+	Pisum sativum
BnPMEI108	TCA	TCATCTTCAT	1959	9	+	Pisum sativum
BnPMEI108	TATA-box	ATTATA	48	6	+	Brassica napus	core promoter element around -30 of transcription start
BnPMEI108	TATA-box	TATAA	49	5	-	Arabidopsis thaliana	core promoter element around -30 of transcription start
BnPMEI108	TATA-box	TATA	50	4	+	Arabidopsis thaliana	core promoter element around -30 of transcription start
BnPMEI108	TATA-box	TATA	405	4	+	Arabidopsis thaliana	core promoter element around -30 of transcription start
BnPMEI108	TATA-box	TATA	602	4	+	Arabidopsis thaliana	core promoter element around -30 of transcription start
BnPMEI108	TATA-box	TATA	639	4	+	Arabidopsis thaliana	core promoter element around -30 of transcription start
BnPMEI108	TATA-box	TATAAAA	683	7	-	Pisum sativum	core promoter element around -30 of transcription start
BnPMEI108	TATA-box	TATAAA	684	6	-	Helianthus annuus	core promoter element around -30 of transcription start
BnPMEI108	TATA-box	TATAA	685	5	-	Arabidopsis thaliana	core promoter element around -30 of transcription start
BnPMEI108	TATA-box	TATA	686	4	+	Arabidopsis thaliana	core promoter element around -30 of transcription start
BnPMEI108	TATA-box	TATAA	756	5	-	Arabidopsis thaliana	core promoter element around -30 of transcription start
BnPMEI108	TATA-box	TATA	757	4	+	Arabidopsis thaliana	core promoter element around -30 of transcription start
BnPMEI108	TATA-box	TATACA	888	6	-	Helianthus annuus	core promoter element around -30 of transcription start
BnPMEI108	TATA-box	TATATA	890	6	+	Arabidopsis thaliana	core promoter element around -30 of transcription start
BnPMEI108	TATA-box	ATATAT	891	6	+	Brassica napus	core promoter element around -30 of transcription start
BnPMEI108	TATA-box	TATA	892	4	+	Arabidopsis thaliana	core promoter element around -30 of transcription start
BnPMEI108	TATA-box	ATATAT	969	6	+	Brassica napus	core promoter element around -30 of transcription start
BnPMEI108	TATA-box	TATA	970	4	+	Arabidopsis thaliana	core promoter element around -30 of transcription start
BnPMEI108	TATA-box	TATA	1019	4	-	Arabidopsis thaliana	core promoter element around -30 of transcription start
BnPMEI108	TATA-box	ATATAA	1092	6	+	Brassica oleracea	core promoter element around -30 of transcription start
BnPMEI108	TATA-box	TATA	1093	4	-	Arabidopsis thaliana	core promoter element around -30 of transcription start
BnPMEI108	TATA-box	ATATAT	1107	6	-	Brassica napus	core promoter element around -30 of transcription start
BnPMEI108	TATA-box	TATATA	1108	6	-	Arabidopsis thaliana	core promoter element around -30 of transcription start
BnPMEI108	TATA-box	TATA	1110	4	-	Arabidopsis thaliana	core promoter element around -30 of transcription start
BnPMEI108	TATA-box	taTATAAAtc	1125	9	-	Arabidopsis thaliana	core promoter element around -30 of transcription start
BnPMEI108	TATA-box	ATATAT	1126	6	-	Brassica napus	core promoter element around -30 of transcription start
BnPMEI108	TATA-box	TATATA	1127	6	-	Arabidopsis thaliana	core promoter element around -30 of transcription start
BnPMEI108	TATA-box	ATATAT	1128	6	-	Brassica napus	core promoter element around -30 of transcription start
BnPMEI108	TATA-box	TATATA	1129	6	-	Arabidopsis thaliana	core promoter element around -30 of transcription start
BnPMEI108	TATA-box	ATATAT	1130	6	-	Brassica napus	core promoter element around -30 of transcription start
BnPMEI108	TATA-box	TATATA	1131	6	-	Arabidopsis thaliana	core promoter element around -30 of transcription start
BnPMEI108	TATA-box	ATATAT	1132	6	-	Brassica napus	core promoter element around -30 of transcription start
BnPMEI108	TATA-box	TATATA	1133	6	-	Arabidopsis thaliana	core promoter element around -30 of transcription start
BnPMEI108	TATA-box	ATATAT	1134	6	-	Brassica napus	core promoter element around -30 of transcription start
BnPMEI108	TATA-box	TATATA	1135	6	-	Arabidopsis thaliana	core promoter element around -30 of transcription start
BnPMEI108	TATA-box	ATATAT	1136	6	-	Brassica napus	core promoter element around -30 of transcription start
BnPMEI108	TATA-box	TATATA	1137	6	-	Arabidopsis thaliana	core promoter element around -30 of transcription start
BnPMEI108	TATA-box	ATATAT	1138	6	-	Brassica napus	core promoter element around -30 of transcription start
BnPMEI108	TATA-box	TATATA	1139	6	-	Arabidopsis thaliana	core promoter element around -30 of transcription start
BnPMEI108	TATA-box	ATATAT	1140	6	-	Brassica napus	core promoter element around -30 of transcription start
BnPMEI108	TATA-box	TATATA	1141	6	-	Arabidopsis thaliana	core promoter element around -30 of transcription start
BnPMEI108	TATA-box	ATATAA	1142	6	+	Brassica oleracea	core promoter element around -30 of transcription start
BnPMEI108	TATA-box	TATA	1143	4	-	Arabidopsis thaliana	core promoter element around -30 of transcription start
BnPMEI108	TATA-box	TATA	1363	4	-	Arabidopsis thaliana	core promoter element around -30 of transcription start
BnPMEI108	TATA-box	TACATAAA	1411	8	-	Oryza sativa	core promoter element around -30 of transcription start
BnPMEI108	TATA-box	TATAAAT	1472	7	-	Brassica juncea	core promoter element around -30 of transcription start
BnPMEI108	TATA-box	TATAAA	1473	6	-	Helianthus annuus	core promoter element around -30 of transcription start
BnPMEI108	TATA-box	TATAA	1474	5	-	Arabidopsis thaliana	core promoter element around -30 of transcription start
BnPMEI108	TATA-box	TATA	1475	4	-	Arabidopsis thaliana	core promoter element around -30 of transcription start
BnPMEI108	TATA-box	TATACA	1701	6	-	Helianthus annuus	core promoter element around -30 of transcription start
BnPMEI108	TATA-box	TATATA	1703	6	-	Arabidopsis thaliana	core promoter element around -30 of transcription start
BnPMEI108	TATA-box	ATATAT	1704	6	-	Brassica napus	core promoter element around -30 of transcription start
BnPMEI108	TATA-box	TATA	1705	4	-	Arabidopsis thaliana	core promoter element around -30 of transcription start
BnPMEI108	TATA-box	ATATAT	1776	6	-	Brassica napus	core promoter element around -30 of transcription start
BnPMEI108	TATA-box	TATA	1777	4	-	Arabidopsis thaliana	core promoter element around -30 of transcription start
BnPMEI108	TATA-box	ATTATA	1780	6	+	Brassica napus	core promoter element around -30 of transcription start
BnPMEI108	TATA-box	TATAA	1781	5	-	Arabidopsis thaliana	core promoter element around -30 of transcription start
BnPMEI108	TATA-box	TATA	1782	4	-	Arabidopsis thaliana	core promoter element around -30 of transcription start
BnPMEI108	TATA-box	TATAAAA	1853	7	-	Pisum sativum	core promoter element around -30 of transcription start
BnPMEI108	TATA-box	TATAAA	1854	6	-	Helianthus annuus	core promoter element around -30 of transcription start
BnPMEI108	TATA-box	TATAA	1855	5	-	Arabidopsis thaliana	core promoter element around -30 of transcription start
BnPMEI108	TATA-box	TATA	1856	4	-	Arabidopsis thaliana	core promoter element around -30 of transcription start
BnPMEI108	TATA-box	TATAAA	1865	6	-	Helianthus annuus	core promoter element around -30 of transcription start
BnPMEI108	TATA-box	TATAA	1866	5	-	Arabidopsis thaliana	core promoter element around -30 of transcription start
BnPMEI108	TATA-box	TATA	1867	4	-	Arabidopsis thaliana	core promoter element around -30 of transcription start
BnPMEI108	TATA-box	TATA	1899	4	-	Arabidopsis thaliana	core promoter element around -30 of transcription start
BnPMEI108	TATA-box	taTATAAAtc	1914	9	-	Arabidopsis thaliana	core promoter element around -30 of transcription start
BnPMEI108	TATA-box	ATATAT	1915	6	-	Brassica napus	core promoter element around -30 of transcription start
BnPMEI108	TATA-box	TATATA	1916	6	-	Arabidopsis thaliana	core promoter element around -30 of transcription start
BnPMEI108	TATA-box	ATATAT	1917	6	-	Brassica napus	core promoter element around -30 of transcription start
BnPMEI108	TATA-box	TATATA	1918	6	-	Arabidopsis thaliana	core promoter element around -30 of transcription start
BnPMEI108	TATA-box	ATATAT	1919	6	-	Brassica napus	core promoter element around -30 of transcription start
BnPMEI108	TATA-box	TATATA	1920	6	-	Arabidopsis thaliana	core promoter element around -30 of transcription start
BnPMEI108	TATA-box	ATATAT	1921	6	-	Brassica napus	core promoter element around -30 of transcription start
BnPMEI108	TATA-box	TATATA	1922	6	-	Arabidopsis thaliana	core promoter element around -30 of transcription start
BnPMEI108	TATA-box	ATATAT	1923	6	-	Brassica napus	core promoter element around -30 of transcription start
BnPMEI108	TATA-box	TATATA	1924	6	-	Arabidopsis thaliana	core promoter element around -30 of transcription start
BnPMEI108	TATA-box	ATATAT	1925	6	-	Brassica napus	core promoter element around -30 of transcription start
BnPMEI108	TATA-box	TATATA	1926	6	-	Arabidopsis thaliana	core promoter element around -30 of transcription start
BnPMEI108	TATA-box	ATATAT	1927	6	-	Brassica napus	core promoter element around -30 of transcription start
BnPMEI108	TATA-box	TATA	1928	4	-	Arabidopsis thaliana	core promoter element around -30 of transcription start
BnPMEI108	TATA-box	ATATAT	1967	6	-	Brassica napus	core promoter element around -30 of transcription start
BnPMEI108	TATA-box	TATA	1968	4	-	Arabidopsis thaliana	core promoter element around -30 of transcription start
BnPMEI108	AT-rich sequence	TAAAATACT	90	9	+	Pisum sativum	element for maximal elicitor-mediated activation (2copies)
BnPMEI108	ARE	AAACCA	1588	6	-	Zea mays	cis-acting regulatory element essential for the anaerobic induction
BnPMEI108	ABRE	ACGTG	885	5	+	Arabidopsis thaliana	cis-acting element involved in the abscisic acid responsiveness
BnPMEI108	ABRE	ACGTG	1698	5	+	Arabidopsis thaliana	cis-acting element involved in the abscisic acid responsiveness
BnPMEI108	TGA-box	TGACGTAA	1906	8	-	Glycine max	part of an auxin-responsive element
BnPMEI108	Unnamed__6	taTAAATATct	1124	10	-	Zea mays
BnPMEI108	Unnamed__6	taTAAATATct	1913	10	-	Zea mays
BnPMEI109	ARE	AAACCA	784	6	+	Zea mays	cis-acting regulatory element essential for the anaerobic induction
BnPMEI109	ARE	AAACCA	1339	6	+	Zea mays	cis-acting regulatory element essential for the anaerobic induction
BnPMEI109	ARE	AAACCA	1586	6	+	Zea mays	cis-acting regulatory element essential for the anaerobic induction
BnPMEI109	AT-rich sequence	TAAAATACT	531	9	-	Pisum sativum	element for maximal elicitor-mediated activation (2copies)
BnPMEI109	GCN4_motif	TGAGTCA	1069	7	+	Oryza sativa	cis-regulatory element involved in endosperm expression
[truncated: 27,637 more rows]
