# Supplementary material for: Genome-wide identification of the pectin methylesterase inhibitor genes in Brassica napus and expression analysis of selected members
Source: Front Plant Sci. 2022 Jul 22;13:940284. doi: 10.3389/fpls.2022.940284 (PMC9354821; doi:10.3389/fpls.2022.940284)
Supplement: Supplementary file 14 [file Table_8.xlsx]

## Sheet: Table S8a
Table S8a. The expression profiles (ratios of the FPKM values of the treatments to the controls) of BnaPMEI genes upon S. sclerotiorum infection in susceptible and resistant B. napus cultivars using public data (SRA ID: PRJNA274853)
Gene ID	Gene name	S-24h/S-mock	S-48h/S-mock	S-96h/S-mock	R_24h/R_mock	R_48h/R_mock	R_96h/R_mock
BnaA01g14640D	BnPMEI6	0.662514	1.3712	0.467413	0.472626	0.811323	0.670832
BnaA02g21340D	BnPMEI14	0.80079	0.408552	0.374922	1.15438	0.487203	0.787727
BnaA02g25810D	BnPMEI18	0.612277	0.175228	0.746085	0.455191	0.590592	2.24151
BnaA02g33370D	BnPMEI19	0.615408	0.762243	0.435495	0.730918	3.17656	1.63864
BnaA03g47250D	BnPMEI30	1.47753	1.91865	1.52092	0.718734	0.638343	0.432151
BnaA03g57460D	BnPMEI31	0.659841	0.713747	0	0.890381	0.681607	0.192681
BnaA05g00320D	BnPMEI33	2.04222	1.15102	0.571389	1.88391	0.778188	1.0261
BnaA06g04140D	BnPMEI41	0.432108	0.52113	0.225267	1.51321	0.276487	0.535752
BnaA06g09680D	BnPMEI45	2.01324	6.84554	24.3782	0.648611	25.3769	3.87779
BnaA06g17230D	BnPMEI46	1.54745	1.1509	1.49534	0.830651	4.43422	1.66571
BnaA06g17500D	BnPMEI47	2.25075	0.559325	3.29436	0.434678	4.73626	1.77487
BnaA06g21800D	BnPMEI49	1.26051	3.56716	3.93398	0.110201	1.29239	1.26665
BnaA06g35730D	BnPMEI54	1.32588	1.49211	1.17686	0.778206	1.25788	0.678545
BnaA07g14530D	BnPMEI59	0.620911	0.429865	0.132311	0.997198	0.471768	0.352399
BnaA07g23730D	BnPMEI61	1.26207	0.31014	0.728141	0.86519	0.559786	0.425856
BnaA08g00300D	BnPMEI62	1.84011	1.40841	0	0.607734	0.250658	0.15635
BnaA08g31370D	BnPMEI64	1.38414	7.96034	77.4401	0.915235	127.573	47.9113
BnaA09g06030D	BnPMEI66	0.61098	0.626425	0	2.18874	0.452226	0
BnaA09g06930D	BnPMEI67	1.69177	0.564474	0.0777158	1.26801	0.342997	0.0490819
BnaA09g12730D	BnPMEI68	0.714944	1.49185	1.27493	0.748747	1.47673	2.62603
BnaA09g12760D	BnPMEI69	0.642556	0.38192	0.0946543	1.07902	0.884755	0.675908
BnaA09g18750D	BnPMEI71	3.829	1.6215	1.81327	0.467232	0.8461	1.0181
BnaA09g31110D	BnPMEI74	1.31769	1.19855	1.51103	1.30607	0.938784	1.02254
BnaA09g40170D	BnPMEI76	1.1059	0.546944	0.773643	1.10359	0.555326	0.398727
BnaA09g47760D	BnPMEI77	3.20309	3.32253	3.73469	1.0448	2.05983	0.239873
BnaAnng30240D	BnPMEI90	0.593447	0.330207	0.13217	1.54874	0.895339	0.333292
BnaC01g17210D	BnPMEI96	1.64378	1.42816	1.13333	0.807741	1.23749	0.827772
BnaC02g32920D	BnPMEI107	2.04839	2.0964	1.72789	1.26443	6.14376	5.90988
BnaC02g34050D	BnPMEI111	0.236925	0.555195	0.303098	0.313762	0.354464	2.12798
BnaC02g46740D	BnPMEI113	0.844632	0.294625	0.0843098	0.913326	1.0544	0.418765
BnaC03g49650D	BnPMEI123	1.62394	0.442426	0.16462	1.04752	0.287018	0.394333
BnaC03g49660D	BnPMEI124	2.12709	0.250087	0.0676035	1.21786	0.766915	0.404944
BnaC03g51740D	BnPMEI127	0.784183	1.4323	0.986359	0.389222	3.09719	2.99364
BnaC03g57120D	BnPMEI128	1.8032	1.29471	1.69951	0.911557	3.45667	1.28721
BnaC05g11140D	BnPMEI141	5.83522	29.2243	122.794	0.784637	204.303	59.0533
BnaC06g01490D	BnPMEI145	0.374657	0.439062	0.370098	1.55872	0.247891	0.489795
BnaC06g12400D	BnPMEI147	0.609673	0.481778	0.0530441	1.00992	0.557378	0.21117
BnaC07g19710D	BnPMEI152	1.05593	1.14874	0.958158	0.942484	1.03331	0.833058
BnaC07g39450D	BnPMEI157	1.77157	5.86748	1.56206	1.0195	1.38203	0.290037
BnaC08g16460D	BnPMEI161	4.12265	46.2731	780.387	0.153254	39.3194	34.1245
BnaC08g32510D	BnPMEI164	3.51307	0.85464	0	1.0327	0.431796	0.339712
BnaC09g05590D	BnPMEI165	1.59916	1.53719	1.43092	1.77377	0.736343	0.721342
BnaC09g06450D	BnPMEI166	1.34547	0.402621	0	0.691423	0.363574	0.194738
BnaC09g13080D	BnPMEI167	1.07473	0.552978	0.333765	1.65004	0.456574	0.50704
BnaC09g13100D	BnPMEI168	0.700547	0.272406	0.0520843	1.30196	1.06754	0.0935304
BnaCnng22160D	BnPMEI174	1.01893	1.49364	2.47697	1.226	2.76066	2.4244
BnaCnng34330D	BnPMEI177	1.74034	0.619821	0.889103	2.20752	0.808931	0.534571
BnaCnng69780D	BnPMEI183	3.09156	7.26146	57.5588	4.57423	3.79491	5.2608

## Sheet: Table S8b
Table S8b. The expression profiles (ratios of the FPKM values of the treatments to the controls) of BnaPMEI genes in response to S. sclerotiorum infection in two B. napus cultivars using public data (SRA ID: PRJNA321917)
Gene ID	Gene name	Westar_24h/mock	Zhongyou 821_24h/mock
BnaA01g14640D	BnPMEI6	3.12062	1.68035
BnaA02g33370D	BnPMEI19	5.23834	13.8183
BnaA03g47250D	BnPMEI30	30.1445	7.92648
BnaA05g00320D	BnPMEI33	7.58569	25.1259
BnaA05g00800D	BnPMEI34	0.00403828	0.00959382
BnaA06g04140D	BnPMEI41	5.23856	44.0511
BnaA06g09680D	BnPMEI45	0.198135	0.278653
BnaA06g17230D	BnPMEI46	0.107402	0.12912
BnaA06g17500D	BnPMEI47	0.0269235	0.016053
BnaA06g35730D	BnPMEI54	0.354053	0.419865
BnaA08g31370D	BnPMEI64	0.218406	0.166305
BnaA09g06030D	BnPMEI66	13.096	12.8524
BnaA09g12760D	BnPMEI69	0.344925	9.20854
BnaA09g31110D	BnPMEI74	1.24751	1.77458
BnaA09g40170D	BnPMEI76	4.20818	32.0388
BnaA09g47760D	BnPMEI77	0.256997	0.140757
BnaAnng30240D	BnPMEI90	1.40922	10.875
BnaC01g16500D	BnPMEI93	0.691077	1.1837
BnaC01g17210D	BnPMEI96	1.34195	0.713506
BnaC02g32920D	BnPMEI107	0.086802	0.0399015
BnaC02g46740D	BnPMEI113	1.198	17.3152
BnaC03g49650D	BnPMEI123	2.75189	9.24375
BnaC03g49660D	BnPMEI124	0.847425	4.81854
BnaC03g51710D	BnPMEI126	1.87113	1.66446
BnaC03g51740D	BnPMEI127	2.95617	11.7165
BnaC03g57120D	BnPMEI128	0.294246	0.105171
BnaC04g00200D	BnPMEI131	4.40492	24.1621
BnaC04g00440D	BnPMEI132	5.3027	1.39821
BnaC04g20020D	BnPMEI134	4.37882	1
BnaC05g11140D	BnPMEI141	0.11161	0.00698608
BnaC06g01490D	BnPMEI145	3.53252	29.7538
BnaC06g12400D	BnPMEI147	3.42137	19.7313
BnaC07g19710D	BnPMEI152	0.641764	1.03338
BnaC07g39450D	BnPMEI157	7.27136	5.50715
BnaC08g16460D	BnPMEI161	0.536468	1.12438
BnaC08g32510D	BnPMEI164	2.44926	18.1797
BnaC09g05590D	BnPMEI165	8.64523	46.8485
BnaC09g13080D	BnPMEI167	4.90421	26.467
BnaC09g13100D	BnPMEI168	0.947041	8.54653
BnaCnng34330D	BnPMEI177	2.05403	1.72796
BnaCnng52530D	BnPMEI179	0	0.0102261
BnaCnng69780D	BnPMEI183	0.00127056	0.00439186
