# Supplementary material for: Genome-wide identification of the pectin methylesterase inhibitor genes in Brassica napus and expression analysis of selected members
Source: Front Plant Sci. 2022 Jul 22;13:940284. doi: 10.3389/fpls.2022.940284 (PMC9354821; doi:10.3389/fpls.2022.940284)
Supplement: Supplementary file 15 [file Table_9.xlsx]

## Sheet: Table S9a
Table S9a. GO analysis of each PMEI protein in B. napus.
Gene ID	Gene alias	Gene name	GO Molecular function	GO Biological Process
BnaA01g13070D	GSBRNA2T00079532001	BnPMEI1	enzyme inhibitor activity (GO:0004857);pectinesterase inhibitor activity (GO:0046910)	negative regulation of catalytic activity (GO:0043086)
BnaA01g14010D	GSBRNA2T00056333001	BnPMEI2	enzyme inhibitor activity (GO:0004857)
BnaA01g14610D	GSBRNA2T00149681001	BnPMEI3	enzyme inhibitor activity (GO:0004857)
BnaA01g14620D	GSBRNA2T00149680001	BnPMEI4	enzyme inhibitor activity (GO:0004857)
BnaA01g14630D	GSBRNA2T00149679001	BnPMEI5	enzyme inhibitor activity (GO:0004857)
BnaA01g14640D	GSBRNA2T00149677001	BnPMEI6	enzyme inhibitor activity (GO:0004857)
BnaA01g27310D	GSBRNA2T00057601001	BnPMEI7	enzyme inhibitor activity (GO:0004857);pectinesterase inhibitor activity (GO:0046910)	negative regulation of catalytic activity (GO:0043086)
BnaA01g27330D	GSBRNA2T00057599001	BnPMEI8	enzyme inhibitor activity (GO:0004857)	negative regulation of catalytic activity (GO:0043086)
BnaA01g27340D	GSBRNA2T00057598001	BnPMEI9	enzyme inhibitor activity (GO:0004857)	negative regulation of catalytic activity (GO:0043086)
BnaA01g27350D	GSBRNA2T00057597001	BnPMEI10	enzyme inhibitor activity (GO:0004857)	negative regulation of catalytic activity (GO:0043086)
BnaA02g14590D	GSBRNA2T00096386001	BnPMEI11	enzyme inhibitor activity (GO:0004857)
BnaA02g14970D	GSBRNA2T00116567001	BnPMEI12	enzyme inhibitor activity (GO:0004857)
BnaA02g15120D	GSBRNA2T00116540001	BnPMEI13	enzyme inhibitor activity (GO:0004857)
BnaA02g21340D	GSBRNA2T00104425001	BnPMEI14	enzyme inhibitor activity (GO:0004857)
BnaA02g24800D	GSBRNA2T00063422001	BnPMEI15	enzyme inhibitor activity (GO:0004857)
BnaA02g24840D	GSBRNA2T00063429001	BnPMEI16	enzyme inhibitor activity (GO:0004857)
BnaA02g24870D	GSBRNA2T00063437001	BnPMEI17	enzyme inhibitor activity (GO:0004857)
BnaA02g25810D	GSBRNA2T00030925001	BnPMEI18	enzyme inhibitor activity (GO:0004857)
BnaA02g33370D	GSBRNA2T00046055001	BnPMEI19	enzyme inhibitor activity (GO:0004857)
BnaA02g35810D	GSBRNA2T00048275001	BnPMEI20	enzyme inhibitor activity (GO:0004857)
BnaA02g36590D	GSBRNA2T00060492001	BnPMEI21	enzyme inhibitor activity (GO:0004857)
BnaA03g05480D	GSBRNA2T00130054001	BnPMEI22	enzyme inhibitor activity (GO:0004857)	negative regulation of catalytic activity (GO:0043086)
BnaA03g11770D	GSBRNA2T00075856001	BnPMEI23	enzyme inhibitor activity (GO:0004857)
BnaA03g21600D	GSBRNA2T00138908001	BnPMEI24	enzyme inhibitor activity (GO:0004857)
BnaA03g22940D	GSBRNA2T00138757001	BnPMEI25	enzyme inhibitor activity (GO:0004857)
BnaA03g26250D	GSBRNA2T00151691001	BnPMEI26	enzyme inhibitor activity (GO:0004857)
BnaA03g34440D	GSBRNA2T00137498001	BnPMEI27	enzyme inhibitor activity (GO:0004857)	negative regulation of catalytic activity (GO:0043086)
BnaA03g47230D	GSBRNA2T00049025001	BnPMEI28	enzyme inhibitor activity (GO:0004857)
BnaA03g47240D	GSBRNA2T00049026001	BnPMEI29	enzyme inhibitor activity (GO:0004857)
BnaA03g47250D	GSBRNA2T00049027001	BnPMEI30	enzyme inhibitor activity (GO:0004857)
BnaA03g57460D	GSBRNA2T00063589001	BnPMEI31	enzyme inhibitor activity (GO:0004857)
BnaA04g26890D	GSBRNA2T00088645001	BnPMEI32	enzyme inhibitor activity (GO:0004857)
BnaA05g00320D	GSBRNA2T00133030001	BnPMEI33	enzyme inhibitor activity (GO:0004857)
BnaA05g00800D	GSBRNA2T00132968001	BnPMEI34	enzyme inhibitor activity (GO:0004857)
BnaA05g13610D	GSBRNA2T00125586001	BnPMEI35	enzyme inhibitor activity (GO:0004857)
BnaA05g17590D	GSBRNA2T00023926001	BnPMEI36	enzyme inhibitor activity (GO:0004857);pectinesterase inhibitor activity (GO:0046910)	negative regulation of catalytic activity (GO:0043086)
BnaA05g22870D	GSBRNA2T00153816001	BnPMEI37	enzyme inhibitor activity (GO:0004857);pectinesterase inhibitor activity (GO:0046910)	negative regulation of catalytic activity (GO:0043086)
BnaA05g22890D	GSBRNA2T00153811001	BnPMEI38	enzyme inhibitor activity (GO:0004857);pectinesterase inhibitor activity (GO:0046910)	negative regulation of catalytic activity (GO:0043086)
BnaA05g26320D	GSBRNA2T00000148001	BnPMEI39	enzyme inhibitor activity (GO:0004857);pectinesterase inhibitor activity (GO:0046910)	negative regulation of catalytic activity (GO:0043086)
BnaA06g00180D	GSBRNA2T00095764001	BnPMEI40	enzyme inhibitor activity (GO:0004857)
BnaA06g04140D	GSBRNA2T00156317001	BnPMEI41	enzyme inhibitor activity (GO:0004857)	negative regulation of catalytic activity (GO:0043086)
BnaA06g05420D	GSBRNA2T00156176001	BnPMEI42	enzyme inhibitor activity (GO:0004857);pectinesterase inhibitor activity (GO:0046910)	negative regulation of catalytic activity (GO:0043086)
BnaA06g05430D	GSBRNA2T00156175001	BnPMEI43	enzyme inhibitor activity (GO:0004857)
BnaA06g06610D	GSBRNA2T00105252001	BnPMEI44	enzyme inhibitor activity (GO:0004857)
BnaA06g09680D	GSBRNA2T00081744001	BnPMEI45	enzyme inhibitor activity (GO:0004857)
BnaA06g17230D	GSBRNA2T00063083001	BnPMEI46	enzyme inhibitor activity (GO:0004857)
BnaA06g17500D	GSBRNA2T00107192001	BnPMEI47	enzyme inhibitor activity (GO:0004857)
BnaA06g21790D	GSBRNA2T00109848001	BnPMEI48	enzyme inhibitor activity (GO:0004857)
BnaA06g21800D	GSBRNA2T00109850001	BnPMEI49	enzyme inhibitor activity (GO:0004857)
BnaA06g34770D	GSBRNA2T00001873001	BnPMEI50	enzyme inhibitor activity (GO:0004857)
BnaA06g35680D	GSBRNA2T00054755001	BnPMEI51	enzyme inhibitor activity (GO:0004857)
BnaA06g35690D	GSBRNA2T00054754001	BnPMEI52	enzyme inhibitor activity (GO:0004857)
BnaA06g35700D	GSBRNA2T00054753001	BnPMEI53	enzyme inhibitor activity (GO:0004857)
BnaA06g35730D	GSBRNA2T00054750001	BnPMEI54	enzyme inhibitor activity (GO:0004857)
BnaA06g37840D	GSBRNA2T00096051001	BnPMEI55	enzyme inhibitor activity (GO:0004857)
BnaA06g40340D	GSBRNA2T00023684001	BnPMEI56	enzyme inhibitor activity (GO:0004857)
BnaA07g10000D	GSBRNA2T00033183001	BnPMEI57	enzyme inhibitor activity (GO:0004857)
BnaA07g10080D	GSBRNA2T00033174001	BnPMEI58	enzyme inhibitor activity (GO:0004857)
BnaA07g14530D	GSBRNA2T00098503001	BnPMEI59	enzyme inhibitor activity (GO:0004857)
BnaA07g19230D	GSBRNA2T00099084001	BnPMEI60	enzyme inhibitor activity (GO:0004857)
BnaA07g23730D	GSBRNA2T00099635001	BnPMEI61	enzyme inhibitor activity (GO:0004857)
BnaA08g00300D	GSBRNA2T00074668001	BnPMEI62	enzyme inhibitor activity (GO:0004857)
BnaA08g03570D	GSBRNA2T00094938001	BnPMEI63	enzyme inhibitor activity (GO:0004857);pectinesterase inhibitor activity (GO:0046910)	negative regulation of catalytic activity (GO:0043086)
BnaA08g31370D	GSBRNA2T00004729001	BnPMEI64	enzyme inhibitor activity (GO:0004857)
BnaA09g00690D	GSBRNA2T00007840001	BnPMEI65	enzyme inhibitor activity (GO:0004857)
BnaA09g06030D	GSBRNA2T00094657001	BnPMEI66	enzyme inhibitor activity (GO:0004857)
BnaA09g06930D	GSBRNA2T00005785001	BnPMEI67	enzyme inhibitor activity (GO:0004857)
BnaA09g12730D	GSBRNA2T00086395001	BnPMEI68	enzyme inhibitor activity (GO:0004857)
BnaA09g12760D	GSBRNA2T00086391001	BnPMEI69	enzyme inhibitor activity (GO:0004857)
BnaA09g13080D	GSBRNA2T00096478001	BnPMEI70	enzyme inhibitor activity (GO:0004857)
BnaA09g18750D	GSBRNA2T00117732001	BnPMEI71	enzyme inhibitor activity (GO:0004857)
BnaA09g20980D	GSBRNA2T00145405001	BnPMEI72	enzyme inhibitor activity (GO:0004857)
BnaA09g30040D	GSBRNA2T00015813001	BnPMEI73	enzyme inhibitor activity (GO:0004857)
BnaA09g31110D	GSBRNA2T00079595001	BnPMEI74	enzyme inhibitor activity (GO:0004857)
BnaA09g39730D	GSBRNA2T00049472001	BnPMEI75	enzyme inhibitor activity (GO:0004857)
BnaA09g40170D	GSBRNA2T00049519001	BnPMEI76	enzyme inhibitor activity (GO:0004857)
BnaA09g47760D	GSBRNA2T00057413001	BnPMEI77	enzyme inhibitor activity (GO:0004857)
BnaA10g05640D	GSBRNA2T00064675001	BnPMEI78	enzyme inhibitor activity (GO:0004857)
BnaA10g07890D	GSBRNA2T00110194001	BnPMEI79	enzyme inhibitor activity (GO:0004857)
BnaA10g14750D	GSBRNA2T00154203001	BnPMEI80	enzyme inhibitor activity (GO:0004857)
BnaA10g27380D	GSBRNA2T00069515001	BnPMEI81	enzyme inhibitor activity (GO:0004857)
BnaAnng02690D	GSBRNA2T00005971001	BnPMEI82	enzyme inhibitor activity (GO:0004857);pectinesterase inhibitor activity (GO:0046910)	negative regulation of catalytic activity (GO:0043086)
BnaAnng07260D	GSBRNA2T00076683001	BnPMEI83	enzyme inhibitor activity (GO:0004857)
BnaAnng18590D	GSBRNA2T00037893001	BnPMEI84	enzyme inhibitor activity (GO:0004857)
BnaAnng18940D	GSBRNA2T00039334001	BnPMEI85	enzyme inhibitor activity (GO:0004857);pectinesterase inhibitor activity (GO:0046910)	negative regulation of catalytic activity (GO:0043086)
BnaAnng19330D	GSBRNA2T00041250001	BnPMEI86	enzyme inhibitor activity (GO:0004857)
BnaAnng24730D	GSBRNA2T00065172001	BnPMEI87	enzyme inhibitor activity (GO:0004857)
BnaAnng27150D	GSBRNA2T00074147001	BnPMEI88	enzyme inhibitor activity (GO:0004857)	negative regulation of catalytic activity (GO:0043086)
BnaAnng29070D	GSBRNA2T00082000001	BnPMEI89	enzyme inhibitor activity (GO:0004857)	negative regulation of catalytic activity (GO:0043086)
BnaAnng30240D	GSBRNA2T00087337001	BnPMEI90	enzyme inhibitor activity (GO:0004857)
BnaAnng37250D	GSBRNA2T00113131001	BnPMEI91	enzyme inhibitor activity (GO:0004857)
BnaAnng40430D	GSBRNA2T00026000001	BnPMEI92	enzyme inhibitor activity (GO:0004857)
BnaC01g16500D	GSBRNA2T00116083001	BnPMEI93	enzyme inhibitor activity (GO:0004857)
BnaC01g17190D	GSBRNA2T00157638001	BnPMEI94	enzyme inhibitor activity (GO:0004857)
BnaC01g17200D	GSBRNA2T00157635001	BnPMEI95	enzyme inhibitor activity (GO:0004857)
BnaC01g17210D	GSBRNA2T00157634001	BnPMEI96	enzyme inhibitor activity (GO:0004857)
BnaC01g25100D	GSBRNA2T00125851001	BnPMEI97	enzyme inhibitor activity (GO:0004857)
BnaC01g34780D	GSBRNA2T00067122001	BnPMEI98	enzyme inhibitor activity (GO:0004857)
BnaC01g34800D	GSBRNA2T00067126001	BnPMEI99	enzyme inhibitor activity (GO:0004857)
BnaC01g42800D	GSBRNA2T00010674001	BnPMEI100	enzyme inhibitor activity (GO:0004857)
BnaC01g43950D	GSBRNA2T00048079001	BnPMEI101	enzyme inhibitor activity (GO:0004857)
BnaC02g15720D	GSBRNA2T00153000001	BnPMEI102	enzyme inhibitor activity (GO:0004857)
BnaC02g19120D	GSBRNA2T00135345001	BnPMEI103	enzyme inhibitor activity (GO:0004857)
BnaC02g19950D	GSBRNA2T00030962001	BnPMEI104	enzyme inhibitor activity (GO:0004857)
BnaC02g20150D	GSBRNA2T00030992001	BnPMEI105	enzyme inhibitor activity (GO:0004857)
BnaC02g32540D	GSBRNA2T00146713001	BnPMEI106	enzyme inhibitor activity (GO:0004857)
BnaC02g32920D	GSBRNA2T00076958001	BnPMEI107	enzyme inhibitor activity (GO:0004857)
BnaC02g32980D	GSBRNA2T00076973001	BnPMEI108	enzyme inhibitor activity (GO:0004857)
BnaC02g32990D	GSBRNA2T00076974001	BnPMEI109	enzyme inhibitor activity (GO:0004857)
BnaC02g33020D	GSBRNA2T00076977001	BnPMEI110	enzyme inhibitor activity (GO:0004857)
BnaC02g34050D	GSBRNA2T00091738001	BnPMEI111	enzyme inhibitor activity (GO:0004857)
BnaC02g41260D	GSBRNA2T00120321001	BnPMEI112	enzyme inhibitor activity (GO:0004857)
BnaC02g46740D	GSBRNA2T00046924001	BnPMEI113	enzyme inhibitor activity (GO:0004857)
BnaC03g01880D	GSBRNA2T00134348001	BnPMEI114	enzyme inhibitor activity (GO:0004857)
BnaC03g07010D	GSBRNA2T00140462001	BnPMEI115	enzyme inhibitor activity (GO:0004857)
BnaC03g10260D	GSBRNA2T00140855001	BnPMEI116	enzyme inhibitor activity (GO:0004857)
BnaC03g14450D	GSBRNA2T00077321001	BnPMEI117	enzyme inhibitor activity (GO:0004857)
BnaC03g27010D	GSBRNA2T00015926001	BnPMEI118	enzyme inhibitor activity (GO:0004857)
BnaC03g27610D	GSBRNA2T00015833001	BnPMEI119	enzyme inhibitor activity (GO:0004857)
BnaC03g31000D	GSBRNA2T00002426001	BnPMEI120	enzyme inhibitor activity (GO:0004857)
BnaC03g34360D	GSBRNA2T00071612001	BnPMEI121	enzyme inhibitor activity (GO:0004857)
BnaC03g39870D	GSBRNA2T00123909001	BnPMEI122	enzyme inhibitor activity (GO:0004857)
BnaC03g49650D	GSBRNA2T00141775001	BnPMEI123	enzyme inhibitor activity (GO:0004857)
BnaC03g49660D	GSBRNA2T00141774001	BnPMEI124	enzyme inhibitor activity (GO:0004857)
BnaC03g50320D	GSBRNA2T00141681001	BnPMEI125	enzyme inhibitor activity (GO:0004857)
BnaC03g51710D	GSBRNA2T00145697001	BnPMEI126	enzyme inhibitor activity (GO:0004857)
BnaC03g51740D	GSBRNA2T00145703001	BnPMEI127	enzyme inhibitor activity (GO:0004857)
BnaC03g57120D	GSBRNA2T00024773001	BnPMEI128	enzyme inhibitor activity (GO:0004857)
BnaC03g70830D	GSBRNA2T00032484001	BnPMEI129	enzyme inhibitor activity (GO:0004857)
BnaC03g72430D	GSBRNA2T00097761001	BnPMEI130	enzyme inhibitor activity (GO:0004857)
BnaC04g00200D	GSBRNA2T00008327001	BnPMEI131	enzyme inhibitor activity (GO:0004857)
BnaC04g00440D	GSBRNA2T00064716001	BnPMEI132	enzyme inhibitor activity (GO:0004857)
BnaC04g19980D	GSBRNA2T00057191001	BnPMEI133	enzyme inhibitor activity (GO:0004857)
BnaC04g20020D	GSBRNA2T00057162001	BnPMEI134	enzyme inhibitor activity (GO:0004857)
BnaC04g32450D	GSBRNA2T00062712001	BnPMEI135	enzyme inhibitor activity (GO:0004857)
BnaC04g51500D	GSBRNA2T00038181001	BnPMEI136	enzyme inhibitor activity (GO:0004857)
BnaC05g06880D	GSBRNA2T00100481001	BnPMEI137	enzyme inhibitor activity (GO:0004857)
BnaC05g06890D	GSBRNA2T00100478001	BnPMEI138	enzyme inhibitor activity (GO:0004857)
BnaC05g06920D	GSBRNA2T00100471001	BnPMEI139	enzyme inhibitor activity (GO:0004857)
BnaC05g08260D	GSBRNA2T00008834001	BnPMEI140	enzyme inhibitor activity (GO:0004857)
BnaC05g11140D	GSBRNA2T00010874001	BnPMEI141	enzyme inhibitor activity (GO:0004857)
BnaC05g18060D	GSBRNA2T00119471001	BnPMEI142	enzyme inhibitor activity (GO:0004857)
BnaC05g36210D	GSBRNA2T00101834001	BnPMEI143	enzyme inhibitor activity (GO:0004857)
BnaC05g36240D	GSBRNA2T00101844001	BnPMEI144	enzyme inhibitor activity (GO:0004857)
BnaC06g01490D	GSBRNA2T00013297001	BnPMEI145	enzyme inhibitor activity (GO:0004857)
BnaC06g11080D	GSBRNA2T00034706001	BnPMEI146	enzyme inhibitor activity (GO:0004857)
BnaC06g12400D	GSBRNA2T00092302001	BnPMEI147	enzyme inhibitor activity (GO:0004857)
BnaC06g18410D	GSBRNA2T00028959001	BnPMEI148	enzyme inhibitor activity (GO:0004857)
BnaC06g24540D	GSBRNA2T00022117001	BnPMEI149	enzyme inhibitor activity (GO:0004857)
BnaC07g04380D	GSBRNA2T00144630001	BnPMEI150	enzyme inhibitor activity (GO:0004857)
BnaC07g13130D	GSBRNA2T00061776001	BnPMEI151	enzyme inhibitor activity (GO:0004857)
BnaC07g19710D	GSBRNA2T00128721001	BnPMEI152	enzyme inhibitor activity (GO:0004857)
BnaC07g19790D	GSBRNA2T00128734001	BnPMEI153	enzyme inhibitor activity (GO:0004857)
BnaC07g19800D	GSBRNA2T00128736001	BnPMEI154	enzyme inhibitor activity (GO:0004857)
BnaC07g20950D	GSBRNA2T00060195001	BnPMEI155	enzyme inhibitor activity (GO:0004857)
BnaC07g39440D	GSBRNA2T00154499001	BnPMEI156	enzyme inhibitor activity (GO:0004857)
BnaC07g39450D	GSBRNA2T00154500001	BnPMEI157	enzyme inhibitor activity (GO:0004857)
BnaC08g03920D	GSBRNA2T00128143001	BnPMEI158	enzyme inhibitor activity (GO:0004857)
BnaC08g06300D	GSBRNA2T00153201001	BnPMEI159	enzyme inhibitor activity (GO:0004857)
BnaC08g14860D	GSBRNA2T00096179001	BnPMEI160	enzyme inhibitor activity (GO:0004857)
BnaC08g16460D	GSBRNA2T00139804001	BnPMEI161	enzyme inhibitor activity (GO:0004857)
BnaC08g21020D	GSBRNA2T00121738001	BnPMEI162	enzyme inhibitor activity (GO:0004857)
BnaC08g32060D	GSBRNA2T00127081001	BnPMEI163	enzyme inhibitor activity (GO:0004857)
BnaC08g32510D	GSBRNA2T00127138001	BnPMEI164	enzyme inhibitor activity (GO:0004857)
BnaC09g05590D	GSBRNA2T00146184001	BnPMEI165	enzyme inhibitor activity (GO:0004857)
BnaC09g06450D	GSBRNA2T00134709001	BnPMEI166	enzyme inhibitor activity (GO:0004857)
BnaC09g13080D	GSBRNA2T00050550001	BnPMEI167	enzyme inhibitor activity (GO:0004857)
BnaC09g13100D	GSBRNA2T00050547001	BnPMEI168	enzyme inhibitor activity (GO:0004857)
BnaC09g19840D	GSBRNA2T00115630001	BnPMEI169	enzyme inhibitor activity (GO:0004857)
BnaC09g19860D	GSBRNA2T00115628001	BnPMEI170	enzyme inhibitor activity (GO:0004857)
BnaC09g20800D	GSBRNA2T00095623001	BnPMEI171	enzyme inhibitor activity (GO:0004857)
BnaC09g37120D	GSBRNA2T00094352001	BnPMEI172	enzyme inhibitor activity (GO:0004857)
BnaCnng03700D	GSBRNA2T00032397001	BnPMEI173	enzyme inhibitor activity (GO:0004857)
BnaCnng22160D	GSBRNA2T00006729001	BnPMEI174	enzyme inhibitor activity (GO:0004857)
BnaCnng23690D	GSBRNA2T00008042001	BnPMEI175	enzyme inhibitor activity (GO:0004857)
BnaCnng32970D	GSBRNA2T00023430001	BnPMEI176	enzyme inhibitor activity (GO:0004857)
BnaCnng34330D	GSBRNA2T00025572001	BnPMEI177	enzyme inhibitor activity (GO:0004857)
BnaCnng40360D	GSBRNA2T00036328001	BnPMEI178	enzyme inhibitor activity (GO:0004857)
BnaCnng52530D	GSBRNA2T00056659001	BnPMEI179	enzyme inhibitor activity (GO:0004857)
BnaCnng59740D	GSBRNA2T00076015001	BnPMEI180	enzyme inhibitor activity (GO:0004857)
BnaCnng65360D	GSBRNA2T00092474001	BnPMEI181	enzyme inhibitor activity (GO:0004857)
BnaCnng68380D	GSBRNA2T00003443001	BnPMEI182	enzyme inhibitor activity (GO:0004857)
BnaCnng69780D	GSBRNA2T00007520001	BnPMEI183	enzyme inhibitor activity (GO:0004857)
BnaCnng70070D	GSBRNA2T00007939001	BnPMEI184	enzyme inhibitor activity (GO:0004857)
BnaCnng70440D	GSBRNA2T00008565001	BnPMEI185	enzyme inhibitor activity (GO:0004857)
BnaCnng76140D	GSBRNA2T00025069001	BnPMEI186	enzyme inhibitor activity (GO:0004857)
BnaCnng76330D	GSBRNA2T00025535001	BnPMEI187	enzyme inhibitor activity (GO:0004857)
BnaCnng77430D	GSBRNA2T00028437001	BnPMEI188	enzyme inhibitor activity (GO:0004857)
BnaCnng78530D	GSBRNA2T00033923001	BnPMEI189	enzyme inhibitor activity (GO:0004857)
BnaUnng03320D	GSBRNA2T00089554001	BnPMEI190	enzyme inhibitor activity (GO:0004857)

## Sheet: Table S9b
Table S9b. PPI network among the BnPMEI proteins
Uniprot ID	Gene ID	Gene Name	Node_degree
A0A078FEI6	BnaA09g39730D	BnPMEI75	1
A0A078GIL2	BnaC06g18410D	BnPMEI148	1
A0A078FK26	BnaC07g13130D	BnPMEI151	1
A0A078INB2	BnaC03g72430D	BnPMEI130	1
A0A078IDL3	BnaA04g26890D	BnPMEI32	1
A0A078FBX3	BnaC02g19950D	BnPMEI104	1
A0A078GQN9	BnaC04g51500D	BnPMEI136	1
A0A078HJC5	BnaC04g00440D	BnPMEI132	1
A0A078HQ59	BnaC03g34360D	BnPMEI121	1
A0A078GKV5	BnaA07g10000D	BnPMEI57	1
A0A078JLM3	BnaAnng27150D	BnPMEI88	1
A0A078JK82	BnaCnng52530D	BnPMEI179	1
A0A078JAC4	BnaAnng19330D	BnPMEI86	16
A0A078H8M9	BnaA09g47760D	BnPMEI77	2
A0A078ILV4	BnaA09g13080D	BnPMEI70	3
A0A078G2R0	BnaC05g08260D	BnPMEI140	3
A0A078JS71	BnaCnng68380D	BnPMEI182	3
A0A078FCM4	BnaA03g47250D	BnPMEI30	6
A0A078G127	BnaA09g06930D	BnPMEI67	3
A0A078JRF7	BnaAnng30240D	BnPMEI90	4
A0A078JVZ8	BnaCnng70440D	BnPMEI185	2
A0A078JP99	BnaCnng59740D	BnPMEI180	2
A0A078GW71	BnaA02g33370D	BnPMEI19	1
A0A078FUR2	BnaA09g06030D	BnPMEI66	3
A0A078H969	BnaA01g27340D	BnPMEI9	3
A0A078IAN8	BnaA09g12730D	BnPMEI68	3
A0A078HN79	BnaC01g34800D	BnPMEI99	3
A0A078G670	BnaC06g01490D	BnPMEI145	3
A0A078H230	BnaC09g13080D	BnPMEI167	3
A0A078H839	BnaC04g19980D	BnPMEI133	3

## Sheet: Table S9c
Table S9c The interaction network of each BnPMEI protein.
Gene name	Node degree	representative identifier
BnPMEI9	9	cyclin；plant LTP；
BnPMEI19	10	Alpha-galactosidase;Thioredoxin;Peroxidase
BNPMEI28	9	WAT1-related protein
BnPMEI29	9	WAT1-related protein
BnPMEI30	10	Xyloglucan endotransglucosylase/hydrolase;Peroxidase;
BnPMEI31	10	Pectate lyase (multiple）
BnPMEI32	1	PMEI
BnPMEI57	3	—
BnPMEI58	1	—
BnPMEI66	10	Xyloglucan endotransglucosylase/hydrolase；Pectinesterase；
BnPMEI67	10	—
BnPMEI68	3	—
BnPMEI70	9	MIP/aquaporin；
BnPMEI73	1	—
BnPMEI75	1	—
BnPMEI76	10	Hexosyltransferase；Peptidases；Pectinesterase
BnPMEI77	8	MIP/aquaporin
BnPMEI84	10	CASP-like protein；MIP/aquaporin；
BnPMEI86	10	3-ketoacyl-CoA synthase；Bidirectional sugar transporter SWEET；Pectate lyase
BnPMEI87	10	Pectate lyase
BnPMEI88	3	—
BnPMEI90	10	—
BnPMEI99	9	cyclin；plant LTP family；
BnPMEI104	3	—
BnPMEI113	2	—
BnPMEI118	10	CASP-like protein；MIP/aquaporin
BnPMEI121	10	Pectate lyase
BnPMEI130	1	—
BnPMEI131	10	peptidase S8；Hexosyltransferase；
BnPMEI132	1	—
BnPMEO133	3	—
BnPMEI134	8	cellulose synthase；Pectinesterase；Xyloglucan endotransglucosylase/hydrolase
BnPMEI136	1	—
BnPMEI140	9	MIP/aquaporin
BnPMEI145	9	cyclin；plant LTP
BnPMEI148	1	—
BnPMEI151	3	—
BnPMEI167	3	—
BnPMEI172	10	Erecta leucine-rich-repeat receptor-like kinase
BnPMEI174	2	—
BnPMEI179	3	—
BnPMEI180	10	MIP/aquaporin
BnPMEI182	9	MIP/aquaporin
BnPMEI183	10	Alpha-galactosidase；Thioredoxin;beta-glucosidase；Peroxidase
BnPMEI185	10	MIP/aquaporin；
BnPMEI186	10	Erecta leucine-rich-repeat receptor-like kinase
BnPMEI189	1	—
